# Supplementary material for: Advancing gender equity in primary health care: Lessons from integrating gender-responsive strategies into service delivery in Ethiopia
Source: PLOS Glob Public Health. 2026 Jul 16;6(7):e0006764. doi: 10.1371/journal.pgph.0006764 (PMC13375001; doi:10.1371/journal.pgph.0006764)
Supplement: S1 File — This file contains the survey data with variables and their values used for analysis. (CSV) [file pgph.0006764.s001.csv]

q56	q59	gea1	gea2	gea3	gea4	gea5	gea6	q184	q185	q186	q187	q188	q189	q190	q191	q192	q193	q194	q195	q196	q197	q198	q199	q200	q201	q202	q203	q204a	q204b	q204c	q204d	q204e
government health center		Disagree	Agree	Disagree	Agree	Agree	Somewhat agree	yes	2	Joined Me For Some Or All Of The Visit With The Heath Provider	yes		no	respondent and husband/partner jointly, someone else	respondent and husband/partner jointly, someone else	respondent and husband/partner jointly, someone else	respondent and husband/partner jointly, someone else	respondent and husband/partner jointly, someone else	6	a lot	very easy	yes	yes	yes	yes	yes	yes	no	yes	no	no	no
your home	trained traditional birth attendant	Disagree	Disagree	Disagree	Disagree	Disagree	Disagree	no						husband/partner	husband/partner	husband/partner	husband/partner	husband/partner	3	some	possible	no	yes	yes	yes	yes	yes	yes	yes	yes	yes	yes
your home	untrained traditional birth attendant	Agree	Agree	Somewhat agree	Agree	Agree	Disagree							other	other	other	respondent	respondent	0	none	very easy	no	no	no	no	no	no	yes	yes	yes	yes	yes
your home	relative/friend	Somewhat agree	Somewhat agree	Somewhat agree	Somewhat agree	Somewhat agree	Somewhat agree							respondent and husband/partner jointly, someone else	respondent and husband/partner jointly, someone else	respondent and husband/partner jointly, someone else	respondent and husband/partner jointly, someone else	respondent and husband/partner jointly, someone else	2	some	easy	no	yes	no	no	no	no	yes	yes	yes	no	yes
your home	untrained traditional birth attendant	Disagree	Agree	Agree	Agree	Somewhat agree	Disagree	no						respondent and husband/partner jointly, someone else	respondent	respondent and husband/partner jointly, someone else	respondent and husband/partner jointly, someone else	respondent and husband/partner jointly, someone else	3	a lot	easy	no	no	no	no	no	no	yes	yes	yes	yes	yes
your home	trained traditional birth attendant	Agree	Agree	Agree	Agree	Somewhat agree	Disagree	no						husband/partner	husband/partner	husband/partner	husband/partner	husband/partner	3	uncertain	easy	no	yes	yes	yes	yes	no	yes	yes	yes	yes	no
your home	trained traditional birth attendant	Disagree	Disagree	Disagree	Disagree	Disagree	Disagree	yes	1	Accompanied/Transported Me To/From The Clinic and/or Waited Outside				husband/partner	husband/partner	husband/partner	husband/partner	husband/partner	2	some	possible	no	yes	yes	yes	yes	yes	yes	yes	yes	yes	yes
government health center		Disagree	Agree	Disagree	Agree	Agree	Agree	yes	2	Joined Me For Some Or All Of The Visit With The Heath Provider	yes		no	respondent and husband/partner jointly, someone else	respondent and husband/partner jointly, someone else	respondent and husband/partner jointly, someone else	respondent and husband/partner jointly, someone else	respondent and husband/partner jointly, someone else	4	a lot	very easy	no	no	yes	no	no	no	yes	yes	yes	yes	yes
your home	untrained traditional birth attendant	Agree	Agree	Agree	Agree	Agree	Disagree	no						respondent and husband/partner jointly, someone else	respondent and husband/partner jointly, someone else	respondent and husband/partner jointly, someone else	respondent and husband/partner jointly, someone else	respondent and husband/partner jointly, someone else	3	a lot	very easy	no	no	no	no	no	no	yes	yes	yes	yes	yes
your home	trained traditional birth attendant	Somewhat agree	Agree	Somewhat agree	Disagree	Agree	Disagree	yes	1	Accompanied/Transported Me To/From The Clinic and/or Waited Outside				respondent	respondent	other	respondent	respondent	0	none	possible	yes	yes	yes	yes	yes	no	yes	yes	no	yes	yes
your home	untrained traditional birth attendant	Agree	Agree	Agree	Agree	Agree	Agree	yes	4	Joined Me For Some Or All Of The Visit With The Heath Provider				respondent and husband/partner jointly, someone else	respondent and husband/partner jointly, someone else	other	respondent and husband/partner jointly, someone else	respondent and husband/partner jointly, someone else	8	a lot	very easy	no	no	no	no	no	no	yes	yes	yes	yes	yes
your home	untrained traditional birth attendant	Agree	Agree	Agree	Agree	Agree	Agree							husband/partner	respondent and husband/partner jointly, someone else	husband/partner	husband/partner	husband/partner	1	a lot	very easy	no	no	no	no	no	no	yes	yes	yes	yes	yes
your home	trained traditional birth attendant	Disagree	Disagree	Disagree	Disagree	Disagree	Disagree	no						husband/partner	husband/partner	husband/partner	husband/partner	husband/partner	3	some	possible	no	yes	yes	yes	yes	yes	yes	yes	yes	yes	yes
your home	trained traditional birth attendant	Agree	Agree	Agree	Agree	Agree	Disagree	no						husband/partner	husband/partner	other	husband/partner	husband/partner	2	uncertain	easy	no	yes	yes	yes	yes	no	yes	yes	yes	yes	yes
governmental hospital		Disagree	Disagree	Disagree	Disagree	Disagree	Disagree	yes	1	Accompanied/Transported Me To/From The Clinic and/or Waited Outside	yes		yes	husband/partner	husband/partner	husband/partner	husband/partner	husband/partner	3	some	possible	no	yes	yes	yes	yes	no	no	yes	yes	yes	yes
your home	trained traditional birth attendant	Disagree	Disagree	Disagree	Disagree	Disagree	Disagree	no						husband/partner	husband/partner	husband/partner	husband/partner	husband/partner	2	some	possible	no	yes	yes	yes	yes	yes	yes	yes	yes	yes	yes
your home	relative/friend	Agree	Agree	Agree	Agree	Somewhat agree	Agree	no						respondent and husband/partner jointly, someone else	respondent and husband/partner jointly, someone else	respondent and husband/partner jointly, someone else	respondent and husband/partner jointly, someone else	respondent and husband/partner jointly, someone else	3	little	possible	no	yes	no	no	no	no	no	no	no	no	no
your home	trained traditional birth attendant	Agree	Agree	Agree	Agree	Agree	Disagree							husband/partner	respondent	other	husband/partner	husband/partner	6	a lot	very easy	no	yes	yes	yes	yes	no	yes	yes	no	yes	no
your home	untrained traditional birth attendant	Disagree	Disagree	Disagree	Disagree	Disagree	Disagree	no						husband/partner	husband/partner	husband/partner	husband/partner	husband/partner	3	uncertain	possible	no	yes	yes	yes	yes	no	yes	yes	yes	yes	yes
your home	trained traditional birth attendant	Agree	Agree	Agree	Agree	Agree	Agree	no						husband/partner	husband/partner	husband/partner	husband/partner	husband/partner	2	some	easy	no	no	no	no	no	no	yes	yes	yes	yes	yes
your home	relative/friend	Somewhat agree	Somewhat agree	Somewhat agree	Somewhat agree	Somewhat agree	Somewhat agree	no						respondent and husband/partner jointly, someone else	respondent and husband/partner jointly, someone else	respondent and husband/partner jointly, someone else	respondent and husband/partner jointly, someone else	respondent and husband/partner jointly, someone else	3	some	possible	no	no	no	no	no	no	yes	yes	yes	yes	yes
government health center		Agree	Agree	Agree	Agree	Agree	Disagree	yes	4	Accompanied/Transported Me To/From The Clinic and/or Waited Outside	yes		yes	respondent and husband/partner jointly, someone else	respondent and husband/partner jointly, someone else	other	respondent and husband/partner jointly, someone else	respondent and husband/partner jointly, someone else	4	a lot	very easy	no	no	no	no	no	no	yes	yes	no	yes	no
your home	trained traditional birth attendant	Agree	Agree	Agree	Agree	Agree	Disagree	yes	1	Accompanied/Transported Me To/From The Clinic and/or Waited Outside				husband/partner	respondent and husband/partner jointly, someone else	other	respondent	husband/partner	3	uncertain	easy	no	yes	yes	yes	yes	no	yes	yes	no	yes	no
your home	trained traditional birth attendant	Agree	Agree	Agree	Agree	Agree	Agree							respondent and husband/partner jointly, someone else	respondent and husband/partner jointly, someone else	respondent and husband/partner jointly, someone else	respondent and husband/partner jointly, someone else	respondent and husband/partner jointly, someone else	3	little	easy	no	yes	yes	yes	yes	yes	yes	yes	no	yes	no
your home	trained traditional birth attendant	Somewhat agree	Somewhat agree	Disagree	Somewhat agree	Somewhat agree	Somewhat agree	yes	1	Joined Me For Some Or All Of The Visit With The Heath Provider				respondent	respondent	other	respondent	respondent	0	none	easy	yes	no	no	no	no	no	yes	yes	no	yes	yes
your home	untrained traditional birth attendant	Agree	Agree	Disagree	Somewhat agree	Agree	Somewhat agree							husband/partner	husband/partner	respondent	respondent	respondent	0	none	very easy	no	no	yes	yes	yes	yes	no	no	no	no	no
your home	trained traditional birth attendant	Disagree	Disagree	Disagree	Disagree	Disagree	Disagree	no						husband/partner	husband/partner	husband/partner	husband/partner	husband/partner	2	some	possible	no	yes	yes	yes	yes	yes	yes	yes	yes	yes	yes
governmental hospital		Agree	Agree	Agree	Agree	Agree	Agree	yes	1	Sat In The Waiting Room	yes		yes	husband/partner	husband/partner	husband/partner	respondent	husband/partner	1	some	easy	yes	yes	yes	yes	yes	no	yes	yes	yes	yes	yes
your home	relative/friend	Agree	Agree	Agree	Somewhat agree	Somewhat agree	Somewhat agree	yes	1	Accompanied/Transported Me To/From The Clinic and/or Waited Outside				respondent and husband/partner jointly, someone else	respondent and husband/partner jointly, someone else	respondent and husband/partner jointly, someone else	respondent and husband/partner jointly, someone else	respondent and husband/partner jointly, someone else	1	little	possible	no	yes	yes	yes	yes	yes	yes	yes	yes	yes	yes
government health center		Agree	Agree	Agree	Somewhat agree	Somewhat agree	Somewhat agree	no			yes		no	respondent and husband/partner jointly, someone else	respondent and husband/partner jointly, someone else	respondent and husband/partner jointly, someone else	respondent and husband/partner jointly, someone else	respondent and husband/partner jointly, someone else	2	little	possible	no	no	no	no	no	no	no	no	no	no	no
government health center		Agree	Agree	Agree	Agree	Agree	Disagree	yes	3	Joined Me For Some Or All Of The Visit With The Heath Provider	yes		yes	respondent and husband/partner jointly, someone else	respondent and husband/partner jointly, someone else	other	respondent and husband/partner jointly, someone else	respondent and husband/partner jointly, someone else	4	a lot	very easy	no	no	no	no	no	no	yes	yes	yes	yes	yes
your home	trained traditional birth attendant	Agree	Agree	Agree	Agree	Agree	Disagree	no						other	other	other	other	other	0	none	easy	no	no	no	no	no	no	yes	yes	yes	yes	yes
your home	trained traditional birth attendant	Agree	Agree	Agree	Somewhat agree	Agree	Agree	no						other	respondent	respondent	respondent	respondent	0	none	possible	no	no	no	no	no	no	yes	yes	yes	yes	yes
your home	trained traditional birth attendant	Agree	Somewhat agree	Agree	Somewhat agree	Agree	Agree	no						respondent and husband/partner jointly, someone else	respondent and husband/partner jointly, someone else	respondent and husband/partner jointly, someone else	respondent and husband/partner jointly, someone else	respondent and husband/partner jointly, someone else	3	some	easy	no	no	no	no	no	no	yes	yes	yes	yes	no
your home	untrained traditional birth attendant	Disagree	Somewhat agree	Disagree	Disagree	Somewhat agree	Disagree	yes	2	Accompanied/Transported Me To/From The Clinic and/or Waited Outside				husband/partner	husband/partner	husband/partner	husband/partner	husband/partner	3	little	difficut	no	yes	yes	yes	yes	no	yes	yes	yes	yes	yes
your home	untrained traditional birth attendant	Disagree	Disagree	Disagree	Disagree	Disagree	Somewhat agree	no						husband/partner	husband/partner	husband/partner	husband/partner	husband/partner	3	uncertain	difficut	no	yes	yes	yes	yes	no	yes	yes	yes	yes	yes
your home	relative/friend	Agree	Somewhat agree	Somewhat agree	Somewhat agree	Somewhat agree	Somewhat agree	yes	1	Accompanied/Transported Me To/From The Clinic and/or Waited Outside				respondent and husband/partner jointly, someone else	respondent and husband/partner jointly, someone else	respondent and husband/partner jointly, someone else	respondent and husband/partner jointly, someone else	respondent and husband/partner jointly, someone else	2	some	possible	no	no	no	no	no	no	yes	yes	yes	yes	yes
your home	trained traditional birth attendant	Agree	Agree	Agree	Somewhat agree	Agree	Disagree	no						respondent and husband/partner jointly, someone else	respondent	other	respondent	respondent and husband/partner jointly, someone else	3	a lot	easy	no	yes	yes	yes	yes	no	no	no	no	no	no
government health center		Disagree	Disagree	Disagree	Disagree	Disagree	Disagree	yes	1	Accompanied/Transported Me To/From The Clinic and/or Waited Outside	yes		yes	husband/partner	husband/partner	husband/partner	husband/partner	husband/partner	2	a lot	possible	no	yes	yes	yes	yes	yes	yes	yes	yes	yes	yes
your home	untrained traditional birth attendant	Disagree	Agree	Disagree	Agree	Agree	Agree	yes	3	Joined Me For Some Or All Of The Visit With The Heath Provider				respondent and husband/partner jointly, someone else	respondent	respondent	respondent and husband/partner jointly, someone else	respondent and husband/partner jointly, someone else	4	a lot	easy	no	yes	yes	no	yes	no	yes	yes	yes	yes	yes
governmental hospital		Agree	Agree	Agree	Agree	Agree	Disagree	yes	1	Accompanied/Transported Me To/From The Clinic and/or Waited Outside	yes		no	husband/partner	husband/partner	other	husband/partner	husband/partner	2	some	easy	no	yes	yes	yes	yes	no	yes	yes	no	yes	yes
your home	untrained traditional birth attendant	Agree	Agree	Agree	Agree	Agree	Disagree	yes	2	Joined Me For Some Or All Of The Visit With The Heath Provider				respondent and husband/partner jointly, someone else	respondent and husband/partner jointly, someone else	other	respondent and husband/partner jointly, someone else	respondent and husband/partner jointly, someone else	4	a lot	very easy	no	no	no	no	no	no	yes	yes	yes	no	yes
private hospital		Disagree	Disagree	Disagree	Disagree	Disagree	Disagree	yes	2	Accompanied/Transported Me To/From The Clinic and/or Waited Outside	yes		no	husband/partner	husband/partner	husband/partner	husband/partner	husband/partner	3	little	difficut	no	yes	yes	yes	yes	no	yes	yes	yes	yes	yes
your home	trained traditional birth attendant	Somewhat agree	Somewhat agree	Agree	Somewhat agree	Somewhat agree	Disagree	no						husband/partner	husband/partner	husband/partner	husband/partner	husband/partner	0	some	possible	no	no	no	no	no	no	yes	yes	yes	yes	yes
your home	trained traditional birth attendant	Agree	Somewhat agree	Somewhat agree	Somewhat agree	Somewhat agree	Agree	yes	2	Joined Me For Some Or All Of The Visit With The Heath Provider				respondent and husband/partner jointly, someone else	respondent and husband/partner jointly, someone else	respondent and husband/partner jointly, someone else	respondent and husband/partner jointly, someone else	respondent and husband/partner jointly, someone else	3	little	easy	no	no	no	no	no	no	yes	yes	no	yes	no
your home	untrained traditional birth attendant	Agree	Agree	Disagree	Somewhat agree	Somewhat agree	Disagree							respondent	husband/partner	husband/partner	respondent	respondent	0	none	possible	no	no	no	no	no	no	no	no	no	no	no
your home	trained traditional birth attendant	Agree	Agree	Somewhat agree	Agree	Agree	Disagree							other	other	other	other	other	0	none	easy	no	no	no	no	no	no	yes	yes	yes	yes	yes
your home	untrained traditional birth attendant	Disagree	Somewhat agree	Somewhat agree	Disagree	Disagree	Somewhat agree	yes	2	Accompanied/Transported Me To/From The Clinic and/or Waited Outside				husband/partner	husband/partner	husband/partner	husband/partner	husband/partner	3	uncertain	difficut	no	yes	yes	yes	yes	no	yes	yes	yes	yes	yes
government health center		Agree	Agree	Somewhat agree	Somewhat agree	Somewhat agree	Disagree	no			yes		no	respondent	husband/partner	respondent	husband/partner	respondent	0	uncertain	easy	no	yes	no	no	no	no	no	no	no	no	no
your home	other	Somewhat agree	Somewhat agree	Somewhat agree	Somewhat agree	Agree	Somewhat agree	yes	1	Accompanied/Transported Me To/From The Clinic and/or Waited Outside				respondent and husband/partner jointly, someone else	respondent and husband/partner jointly, someone else	respondent and husband/partner jointly, someone else	respondent and husband/partner jointly, someone else	respondent and husband/partner jointly, someone else	2	some	possible	no	yes	yes	yes	yes	yes	yes	yes	yes	yes	yes
your home	relative/friend	Somewhat agree	Somewhat agree	Somewhat agree	Somewhat agree	Somewhat agree	Somewhat agree							respondent and husband/partner jointly, someone else	respondent and husband/partner jointly, someone else	respondent and husband/partner jointly, someone else	husband/partner	husband/partner	1	uncertain	possible	no	no	no	no	no	no	yes	yes	yes	yes	yes
your home	trained traditional birth attendant	Disagree	Disagree	Disagree	Disagree	Disagree	Disagree	no						husband/partner	husband/partner	husband/partner	husband/partner	husband/partner	2	some	possible	no	yes	yes	yes	yes	yes	yes	yes	yes	yes	yes
your home	relative/friend	Agree	Agree	Agree	Agree	Agree	Agree	no						respondent and husband/partner jointly, someone else	respondent and husband/partner jointly, someone else	respondent and husband/partner jointly, someone else	respondent and husband/partner jointly, someone else	respondent and husband/partner jointly, someone else	2	some	possible	no	no	no	no	no	no	yes	yes	yes	yes	yes
your home	untrained traditional birth attendant	Disagree	Somewhat agree	Disagree	Agree	Somewhat agree	Somewhat agree	yes	2	Joined Me For Some Or All Of The Visit With The Heath Provider				respondent and husband/partner jointly, someone else	respondent and husband/partner jointly, someone else	respondent and husband/partner jointly, someone else	respondent and husband/partner jointly, someone else	respondent and husband/partner jointly, someone else	3	a lot	very easy	no	no	no	no	no	no	yes	yes	yes	yes	yes
your home	untrained traditional birth attendant	Agree	Agree	Agree	Agree	Agree	Agree	yes	4	Joined Me For Some Or All Of The Visit With The Heath Provider				respondent and husband/partner jointly, someone else	respondent and husband/partner jointly, someone else	respondent and husband/partner jointly, someone else	respondent and husband/partner jointly, someone else	respondent and husband/partner jointly, someone else	10	a lot	very easy	no	no	no	no	no	no	yes	yes	yes	yes	yes
your home	untrained traditional birth attendant	Agree	Agree	Agree	Agree	Agree	Disagree	yes	1	Accompanied/Transported Me To/From The Clinic and/or Waited Outside				husband/partner	husband/partner	other	husband/partner	husband/partner	2	uncertain	easy	no	yes	yes	yes	yes	no	yes	yes	no	yes	no
your home	trained traditional birth attendant	Agree	Agree	Agree	Agree	Agree	Agree	yes	1	Accompanied/Transported Me To/From The Clinic and/or Waited Outside				respondent and husband/partner jointly, someone else	respondent and husband/partner jointly, someone else	respondent and husband/partner jointly, someone else	respondent and husband/partner jointly, someone else	respondent and husband/partner jointly, someone else	4	uncertain	very easy	yes	yes	yes	yes	yes	no	no	no	no	no	no
your home	trained traditional birth attendant	Disagree	Disagree	Disagree	Disagree	Disagree	Disagree	no						husband/partner	husband/partner	husband/partner	husband/partner	husband/partner	3	some	possible	no	yes	yes	yes	yes	yes	yes	yes	yes	yes	yes
your home	trained traditional birth attendant	Agree	Agree	Agree	Agree	Agree	Agree	yes	1	Sat In The Waiting Room				husband/partner	husband/partner	husband/partner	husband/partner	husband/partner	1	a lot	easy	no	no	no	no	no	no	yes	yes	yes	yes	yes
government health center		Disagree	Agree	Disagree	Agree	Agree	Agree	yes	4	Joined Me For Some Or All Of The Visit With The Heath Provider	yes		no	respondent	respondent and husband/partner jointly, someone else	respondent and husband/partner jointly, someone else	respondent and husband/partner jointly, someone else	respondent and husband/partner jointly, someone else	3	a lot	easy	no	no	yes	yes	no	no	yes	yes	yes	yes	yes
your home	untrained traditional birth attendant	Disagree	Somewhat agree	Disagree	Somewhat agree	Somewhat agree	Somewhat agree	yes	3	Accompanied/Transported Me To/From The Clinic and/or Waited Outside				husband/partner	husband/partner	husband/partner	husband/partner	husband/partner	3	uncertain	difficut	no	yes	yes	yes	yes	no	yes	yes	yes	yes	yes
your home	trained traditional birth attendant	Somewhat agree	Somewhat agree	Somewhat agree	Somewhat agree	Somewhat agree	Somewhat agree	no						respondent	respondent	respondent	respondent	respondent	2	none	easy	no	no	no	no	no	no	yes	yes	no	no	no
government health center		Disagree	Agree	Disagree	Agree	Somewhat agree	Agree	yes	3	Joined Me For Some Or All Of The Visit With The Heath Provider	yes		no	respondent and husband/partner jointly, someone else	respondent and husband/partner jointly, someone else	respondent and husband/partner jointly, someone else	respondent and husband/partner jointly, someone else	respondent and husband/partner jointly, someone else	4	a lot	possible	no	no	no	yes	yes	no	yes	yes	yes	yes	yes
your home	trained traditional birth attendant	Agree	Agree	Somewhat agree	Agree	Disagree	Disagree							other	other	other	other	other	0	none	easy	no	no	no	no	no	no	yes	yes	yes	yes	yes
your home	trained traditional birth attendant	Agree	Agree	Agree	Agree	Agree	Agree	no						husband/partner	husband/partner	husband/partner	husband/partner	husband/partner	1	some	easy	no	no	no	no	no	no	yes	yes	yes	yes	yes
your home	untrained traditional birth attendant	Disagree	Disagree	Disagree	Disagree	Somewhat agree	Disagree	no						husband/partner	husband/partner	husband/partner	husband/partner	husband/partner	2	uncertain	difficut	no	yes	yes	yes	yes	no	yes	yes	yes	yes	yes
your home	untrained traditional birth attendant	Disagree	Agree	Disagree	Agree	Agree	Agree	yes	2	Joined Me For Some Or All Of The Visit With The Heath Provider				respondent and husband/partner jointly, someone else	respondent and husband/partner jointly, someone else	respondent and husband/partner jointly, someone else	respondent and husband/partner jointly, someone else	respondent and husband/partner jointly, someone else	4	a lot	very easy	yes	yes	yes	yes	yes	yes	yes	yes	yes	yes	yes
your home	trained traditional birth attendant	Disagree	Disagree	Disagree	Disagree	Disagree	Disagree	yes	1	Accompanied/Transported Me To/From The Clinic and/or Waited Outside				husband/partner	husband/partner	husband/partner	husband/partner	husband/partner	3	some	possible	no	yes	yes	yes	yes	yes	yes	yes	yes	yes	yes
your home	trained traditional birth attendant	Disagree	Disagree	Disagree	Disagree	Disagree	Disagree	yes	1	Accompanied/Transported Me To/From The Clinic and/or Waited Outside				husband/partner	husband/partner	husband/partner	husband/partner	husband/partner	3	some	possible	no	yes	yes	yes	yes	yes	yes	yes	yes	yes	yes
your home	trained traditional birth attendant	Agree	Agree	Agree	Agree	Agree	Disagree	yes	4	Joined Me For Some Or All Of The Visit With The Heath Provider				respondent and husband/partner jointly, someone else	respondent and husband/partner jointly, someone else	other	respondent and husband/partner jointly, someone else	respondent and husband/partner jointly, someone else	4	a lot	very easy	no	no	no	no	no	no	yes	yes	yes	yes	yes
your home	trained traditional birth attendant	Disagree	Disagree	Disagree	Disagree	Disagree	Disagree	yes	1	Accompanied/Transported Me To/From The Clinic and/or Waited Outside				husband/partner	husband/partner	husband/partner	husband/partner	husband/partner	3	some	possible	yes	yes	yes	yes	yes	yes	yes	yes	yes	yes	yes
other home	trained traditional birth attendant	Agree	Agree	Agree	Agree	Agree	Disagree	yes	1	Accompanied/Transported Me To/From The Clinic and/or Waited Outside				respondent	husband/partner	other	husband/partner	husband/partner	2	uncertain	easy	no	yes	yes	yes	yes	no	yes	yes	yes	yes	no
government health center		Agree	Agree	Somewhat agree	Somewhat agree	Somewhat agree	Somewhat agree	yes	2	Accompanied/Transported Me To/From The Clinic and/or Waited Outside	yes		yes	respondent and husband/partner jointly, someone else	respondent and husband/partner jointly, someone else	respondent and husband/partner jointly, someone else	respondent and husband/partner jointly, someone else	respondent and husband/partner jointly, someone else	2	uncertain	possible	yes	no	no	no	no	no	yes	yes	yes	yes	yes
your home	trained traditional birth attendant	Agree	Agree	Somewhat agree	Somewhat agree	Somewhat agree	Disagree	yes	3	Accompanied/Transported Me To/From The Clinic and/or Waited Outside				respondent	respondent	other	other	other	0	none	possible	no	yes	yes	yes	yes	yes	yes	yes	yes	yes	yes
your home	untrained traditional birth attendant	Disagree	Agree	Disagree	Agree	Agree	Agree	yes	3	Joined Me For Some Or All Of The Visit With The Heath Provider				respondent and husband/partner jointly, someone else	respondent and husband/partner jointly, someone else	respondent and husband/partner jointly, someone else	respondent and husband/partner jointly, someone else	respondent and husband/partner jointly, someone else	3	a lot	very easy	no	no	no	no	no	no	yes	yes	yes	yes	yes
your home	trained traditional birth attendant	Agree	Agree	Agree	Somewhat agree	Agree	Disagree	yes	1	Sat In The Waiting Room				husband/partner	respondent	husband/partner	husband/partner	husband/partner	3	uncertain	easy	no	yes	yes	yes	yes	no	yes	yes	no	yes	no
your home	health professional	Disagree	Disagree	Disagree	Disagree	Disagree	Disagree	yes	2	Accompanied/Transported Me To/From The Clinic and/or Waited Outside				husband/partner	husband/partner	husband/partner	husband/partner	husband/partner	4	uncertain	possible	no	yes	yes	yes	yes	no	yes	yes	yes	yes	yes
your home	trained traditional birth attendant	Agree	Agree	Agree	Agree	Agree	Agree							husband/partner	husband/partner	husband/partner	husband/partner	husband/partner	1	a lot	easy	no	no	no	no	no	no	yes	yes	yes	yes	yes
your home	untrained traditional birth attendant	Disagree	Somewhat agree	Disagree	Agree	Somewhat agree	Agree							respondent and husband/partner jointly, someone else	respondent and husband/partner jointly, someone else	respondent and husband/partner jointly, someone else	respondent and husband/partner jointly, someone else	respondent and husband/partner jointly, someone else	2	a lot	easy	no	no	no	no	yes	no	yes	yes	yes	yes	yes
your home	trained traditional birth attendant	Agree	Agree	Agree	Agree	Agree	Disagree	yes	1	Accompanied/Transported Me To/From The Clinic and/or Waited Outside				respondent	respondent	other	husband/partner	husband/partner	2	some	easy	no	yes	yes	yes	yes	no	yes	yes	yes	yes	no
your home	untrained traditional birth attendant	Agree	Agree	Agree	Agree	Agree	Agree	yes	2	Joined Me For Some Or All Of The Visit With The Heath Provider				respondent and husband/partner jointly, someone else	respondent and husband/partner jointly, someone else	other	respondent and husband/partner jointly, someone else	respondent and husband/partner jointly, someone else	3	some	very easy	no	no	no	no	no	no	yes	yes	yes	yes	yes
your home	trained traditional birth attendant	Agree	Agree	Agree	Agree	Agree	Disagree	yes	2	Accompanied/Transported Me To/From The Clinic and/or Waited Outside				husband/partner	husband/partner	other	other	other	0	none	very easy	yes	yes	yes	yes	yes	yes	yes	yes	yes	yes	yes
your home	trained traditional birth attendant	Agree	Agree	Agree	Agree	Agree	Agree	no						respondent	respondent	husband/partner	husband/partner	respondent	1	some	easy	no	no	no	no	no	no	yes	yes	yes	yes	yes
government health center		Agree	Agree	Agree	Agree	Agree	Agree	yes	2	Accompanied/Transported Me To/From The Clinic and/or Waited Outside	yes		no	respondent and husband/partner jointly, someone else	respondent and husband/partner jointly, someone else	other	respondent and husband/partner jointly, someone else	respondent and husband/partner jointly, someone else	2	uncertain	easy	no	yes	yes	yes	yes	no	no	no	no	no	no
your home	untrained traditional birth attendant	Disagree	Disagree	Disagree	Disagree	Disagree	Disagree	no						husband/partner	husband/partner	husband/partner	husband/partner	husband/partner	4	some	possible	no	yes	yes	yes	yes	no	yes	yes	yes	yes	yes
governmental hospital		Disagree	Disagree	Disagree	Disagree	Disagree	Disagree	no			yes		yes	husband/partner	husband/partner	husband/partner	husband/partner	husband/partner	3	some	possible	yes	yes	yes	yes	yes	yes	yes	yes	yes	yes	yes
your home	trained traditional birth attendant	Agree	Agree	Agree	Agree	Agree	Agree	no						respondent and husband/partner jointly, someone else	respondent and husband/partner jointly, someone else	respondent and husband/partner jointly, someone else	respondent and husband/partner jointly, someone else	respondent and husband/partner jointly, someone else	1	some	possible	no	yes	yes	yes	yes	yes	yes	yes	yes	yes	yes
your home	untrained traditional birth attendant	Agree	Agree	Somewhat agree	Somewhat agree	Agree	Disagree							husband/partner	husband/partner	husband/partner	husband/partner	husband/partner	0	none	possible	no	no	no	no	yes	no	no	no	no	no	no
your home	trained traditional birth attendant	Disagree	Disagree	Disagree	Disagree	Disagree	Disagree	no						husband/partner	husband/partner	husband/partner	husband/partner	husband/partner	3	some	possible	no	yes	yes	yes	yes	yes	yes	yes	yes	yes	yes
government health center		Disagree	Agree	Disagree	Agree	Agree	Agree	yes	1	Joined Me For Some Or All Of The Visit With The Heath Provider	yes		no	respondent and husband/partner jointly, someone else	respondent and husband/partner jointly, someone else	respondent and husband/partner jointly, someone else	respondent and husband/partner jointly, someone else	respondent and husband/partner jointly, someone else	6	a lot	very easy	no	no	no	no	no	no	yes	yes	yes	yes	yes
your home	relative/friend	Agree	Agree	Agree	Agree	Agree	Agree	no						respondent and husband/partner jointly, someone else	respondent and husband/partner jointly, someone else	respondent and husband/partner jointly, someone else	respondent and husband/partner jointly, someone else	respondent and husband/partner jointly, someone else	2	some	easy	no	no	yes	yes	yes	no	yes	yes	yes	yes	yes
your home	untrained traditional birth attendant	Disagree	Somewhat agree	Disagree	Somewhat agree	Disagree	Disagree	yes	2	Accompanied/Transported Me To/From The Clinic and/or Waited Outside				husband/partner	husband/partner	husband/partner	husband/partner	husband/partner	4	uncertain	difficut	no	yes	yes	yes	yes	no	yes	yes	yes	yes	yes
your home	trained traditional birth attendant	Disagree	Somewhat agree	Somewhat agree	Disagree	Somewhat agree	Somewhat agree	no						husband/partner	husband/partner	husband/partner	husband/partner	husband/partner	3	uncertain	difficut	no	yes	yes	yes	yes	no	yes	yes	yes	yes	yes
your home	trained traditional birth attendant	Disagree	Disagree	Disagree	Disagree	Disagree	Disagree	no						husband/partner	husband/partner	husband/partner	husband/partner	husband/partner	3	some	possible	no	yes	yes	yes	yes	yes	yes	yes	yes	yes	yes
your home	trained traditional birth attendant	Agree	Agree	Somewhat agree	Somewhat agree	Agree	Disagree							other	other	other	respondent	respondent	0	uncertain	easy	no	no	no	no	no	no	yes	yes	yes	yes	yes
your home	untrained traditional birth attendant	Somewhat agree	Somewhat agree	Somewhat agree	Somewhat agree	Somewhat agree	Somewhat agree	yes	2	Accompanied/Transported Me To/From The Clinic and/or Waited Outside				respondent and husband/partner jointly, someone else	respondent and husband/partner jointly, someone else	respondent and husband/partner jointly, someone else	respondent and husband/partner jointly, someone else	respondent and husband/partner jointly, someone else	2	some	easy	no	yes	yes	yes	yes	no	yes	yes	yes	yes	yes
your home	untrained traditional birth attendant	Disagree	Somewhat agree	Somewhat agree	Disagree	Disagree	Disagree	no						husband/partner	husband/partner	husband/partner	husband/partner	husband/partner	3	uncertain	difficut	no	yes	yes	yes	yes	no	yes	yes	yes	yes	yes
your home	untrained traditional birth attendant	Disagree	Agree	Disagree	Agree	Somewhat agree	Agree	yes	2	Accompanied/Transported Me To/From The Clinic and/or Waited Outside				respondent and husband/partner jointly, someone else	respondent	respondent and husband/partner jointly, someone else	respondent and husband/partner jointly, someone else	respondent and husband/partner jointly, someone else	3	a lot	easy	no	no	no	no	no	no	yes	yes	yes	yes	yes
your home	trained traditional birth attendant	Disagree	Disagree	Disagree	Disagree	Disagree	Disagree	yes	1	Accompanied/Transported Me To/From The Clinic and/or Waited Outside				husband/partner	husband/partner	husband/partner	husband/partner	husband/partner	3	little	easy	no	yes	yes	yes	yes	yes	yes	yes	yes	yes	yes
your home	trained traditional birth attendant	Agree	Somewhat agree	Agree	Agree	Agree	Agree	yes	1	Sat In The Waiting Room				husband/partner	husband/partner	husband/partner	respondent	husband/partner	1	a lot	easy	yes	yes	no	no	no	no	no	yes	no	no	no
your home	untrained traditional birth attendant	Agree	Agree	Agree	Agree	Agree	Disagree	yes	3	Accompanied/Transported Me To/From The Clinic and/or Waited Outside				respondent and husband/partner jointly, someone else	respondent and husband/partner jointly, someone else	respondent and husband/partner jointly, someone else	respondent and husband/partner jointly, someone else	respondent and husband/partner jointly, someone else	3	a lot	very easy	no	no	no	no	no	no	yes	yes	no	yes	yes
your home	untrained traditional birth attendant	Disagree	Somewhat agree	Somewhat agree	Disagree	Disagree	Disagree	no						husband/partner	husband/partner	husband/partner	husband/partner	husband/partner	3	uncertain	difficut	no	yes	yes	no	yes	no	yes	yes	yes	yes	yes
your home	trained traditional birth attendant	Disagree	Disagree	Disagree	Disagree	Disagree	Disagree	no						husband/partner	husband/partner	husband/partner	husband/partner	husband/partner	2	some	possible	no	no	no	no	no	no	yes	yes	yes	yes	yes
your home	trained traditional birth attendant	Agree	Agree	Agree	Agree	Agree	Agree	no						husband/partner	husband/partner	husband/partner	husband/partner	husband/partner	1	a lot	easy	no	no	no	no	no	no	yes	no	no	yes	yes
your home	trained traditional birth attendant	Agree	Agree	Disagree	Agree	Somewhat agree	Agree	no						other	other	other	other	husband/partner	0	uncertain	possible	no	no	no	no	no	no	yes	yes	yes	yes	yes
government health center		Agree	Agree	Agree	Agree	Agree	Disagree	yes	2	Accompanied/Transported Me To/From The Clinic and/or Waited Outside	yes		no	respondent and husband/partner jointly, someone else	respondent and husband/partner jointly, someone else	other	respondent and husband/partner jointly, someone else	respondent and husband/partner jointly, someone else	3	a lot	very easy	no	yes	yes	yes	yes	no	yes	yes	no	no	no
your home	trained traditional birth attendant	Somewhat agree	Somewhat agree	Agree	Agree	Agree	Agree	no						respondent and husband/partner jointly, someone else	respondent and husband/partner jointly, someone else	respondent and husband/partner jointly, someone else	respondent and husband/partner jointly, someone else	respondent and husband/partner jointly, someone else	1	some	possible	no	no	no	no	no	no	yes	yes	yes	yes	yes
your home	trained traditional birth attendant	Disagree	Somewhat agree	Disagree	Disagree	Disagree	Disagree	no						other	other	other	other	respondent	0	none	possible	no	no	no	no	no	no	yes	yes	yes	yes	no
your home	relative/friend	Somewhat agree	Somewhat agree	Somewhat agree	Somewhat agree	Somewhat agree	Somewhat agree	yes	1	Accompanied/Transported Me To/From The Clinic and/or Waited Outside				respondent and husband/partner jointly, someone else	respondent and husband/partner jointly, someone else	respondent and husband/partner jointly, someone else	respondent and husband/partner jointly, someone else	respondent and husband/partner jointly, someone else	1	some	possible	yes	yes	yes	yes	yes	no	yes	yes	yes	yes	no
your home	relative/friend	Somewhat agree	Somewhat agree	Somewhat agree	Somewhat agree	Somewhat agree	Somewhat agree	yes	2	Accompanied/Transported Me To/From The Clinic and/or Waited Outside				respondent and husband/partner jointly, someone else	respondent and husband/partner jointly, someone else	respondent and husband/partner jointly, someone else	respondent and husband/partner jointly, someone else	respondent and husband/partner jointly, someone else	2	some	possible	yes	yes	yes	yes	yes	no	yes	yes	yes	yes	no
your home	trained traditional birth attendant	Agree	Somewhat agree	Somewhat agree	Somewhat agree	Somewhat agree	Disagree							other	other	other	other	respondent	0	none	possible	yes	no	no	no	no	no	yes	yes	yes	yes	yes
your home	untrained traditional birth attendant	Disagree	Somewhat agree	Disagree	Agree	Agree	Agree	yes	2	Joined Me For Some Or All Of The Visit With The Heath Provider				other	respondent and husband/partner jointly, someone else	respondent and husband/partner jointly, someone else	respondent and husband/partner jointly, someone else	respondent and husband/partner jointly, someone else	2	uncertain	possible	no	no	no	no	no	no	yes	yes	yes	yes	yes
your home	trained traditional birth attendant	Agree	Agree	Agree	Somewhat agree	Agree	Disagree							respondent and husband/partner jointly, someone else	respondent	other	respondent and husband/partner jointly, someone else	husband/partner	12	a lot	very easy	no	yes	yes	yes	yes	no	yes	yes	yes	yes	no
your home	trained traditional birth attendant	Agree	Agree	Agree	Agree	Agree	Disagree	no						respondent	respondent	other	husband/partner	husband/partner	3	uncertain	easy	no	yes	yes	yes	yes	no	yes	yes	no	yes	no
government health center		Agree	Agree	Agree	Agree	Agree	Disagree	yes	4	Accompanied/Transported Me To/From The Clinic and/or Waited Outside	yes		yes	respondent and husband/partner jointly, someone else	respondent and husband/partner jointly, someone else	respondent and husband/partner jointly, someone else	respondent and husband/partner jointly, someone else	respondent and husband/partner jointly, someone else	4	a lot	very easy	no	no	no	no	no	no	yes	yes	no	no	yes
your home	trained traditional birth attendant	Agree	Agree	Agree	Agree	Agree	Agree							respondent and husband/partner jointly, someone else	respondent and husband/partner jointly, someone else	respondent and husband/partner jointly, someone else	respondent and husband/partner jointly, someone else	respondent and husband/partner jointly, someone else	3	some	easy	no	yes	yes	yes	yes	no	yes	yes	yes	yes	no
your home	trained traditional birth attendant	Agree	Agree	Agree	Agree	Agree	Agree							husband/partner	husband/partner	husband/partner	husband/partner	husband/partner	1	a lot	easy	no	no	no	no	no	no	yes	yes	yes	yes	yes
your home	trained traditional birth attendant	Somewhat agree	Somewhat agree	Somewhat agree	Somewhat agree	Somewhat agree	Somewhat agree	no						respondent and husband/partner jointly, someone else	respondent and husband/partner jointly, someone else	respondent and husband/partner jointly, someone else	respondent and husband/partner jointly, someone else	respondent and husband/partner jointly, someone else	2	uncertain	easy	yes	yes	yes	no	yes	no	yes	yes	yes	no	no
your home	trained traditional birth attendant	Agree	Agree	Agree	Agree	Agree	Disagree	no						husband/partner	husband/partner	other	husband/partner	husband/partner	3	uncertain	possible	no	yes	yes	yes	yes	no	yes	yes	yes	yes	no
your home	untrained traditional birth attendant	Disagree	Agree	Disagree	Agree	Agree	Agree	no						other	other	other	other	other	2	a lot	very easy	no	no	no	no	no	no	yes	yes	yes	yes	yes
your home	untrained traditional birth attendant	Agree	Agree	Agree	Agree	Agree	Agree	yes	4	Accompanied/Transported Me To/From The Clinic and/or Waited Outside				respondent and husband/partner jointly, someone else	respondent and husband/partner jointly, someone else	other	respondent and husband/partner jointly, someone else	respondent and husband/partner jointly, someone else	5	a lot	very easy	no	no	no	no	no	no	yes	yes	no	yes	yes
your home	untrained traditional birth attendant	Disagree	Agree	Disagree	Agree	Agree	Agree	yes	2	Joined Me For Some Or All Of The Visit With The Heath Provider				respondent and husband/partner jointly, someone else	respondent and husband/partner jointly, someone else	respondent and husband/partner jointly, someone else	respondent and husband/partner jointly, someone else	respondent and husband/partner jointly, someone else	2	a lot	very easy	no	no	no	no	no	no	yes	yes	yes	yes	yes
your home	untrained traditional birth attendant	Disagree	Agree	Disagree	Agree	Agree	Agree	yes	1	Sat In The Waiting Room				respondent and husband/partner jointly, someone else	respondent	respondent and husband/partner jointly, someone else	respondent and husband/partner jointly, someone else	respondent and husband/partner jointly, someone else	2	a lot	very easy	no	no	no	no	no	no	yes	yes	yes	yes	yes
your home	untrained traditional birth attendant	Disagree	Disagree	Disagree	Disagree	Somewhat agree	Somewhat agree	yes	2	Accompanied/Transported Me To/From The Clinic and/or Waited Outside				husband/partner	husband/partner	husband/partner	husband/partner	husband/partner	3	some	possible	no	yes	yes	yes	yes	yes	yes	no	yes	no	yes
your home	untrained traditional birth attendant	Disagree	Disagree	Disagree	Somewhat agree	Disagree	Disagree	no						husband/partner	husband/partner	husband/partner	husband/partner	husband/partner	4	some	possible	no	yes	yes	yes	yes	no	yes	yes	yes	yes	yes
your home	untrained traditional birth attendant	Agree	Agree	Agree	Agree	Agree	Disagree	no						respondent and husband/partner jointly, someone else	respondent and husband/partner jointly, someone else	respondent and husband/partner jointly, someone else	respondent and husband/partner jointly, someone else	respondent and husband/partner jointly, someone else	4	a lot	very easy	no	no	no	no	no	no	yes	yes	yes	yes	yes
your home	untrained traditional birth attendant	Agree	Agree	Agree	Agree	Agree	Disagree	yes	3	Accompanied/Transported Me To/From The Clinic and/or Waited Outside				respondent and husband/partner jointly, someone else	respondent and husband/partner jointly, someone else	respondent and husband/partner jointly, someone else	respondent and husband/partner jointly, someone else	respondent and husband/partner jointly, someone else	3	a lot	very easy	no	no	no	no	no	no	yes	yes	yes	yes	yes
your home	untrained traditional birth attendant	Agree	Agree	Agree	Agree	Agree	Agree							husband/partner	husband/partner	husband/partner	husband/partner	husband/partner	1	a lot	very easy	no	no	no	no	no	no	yes	yes	yes	yes	yes
your home	untrained traditional birth attendant	Agree	Agree	Agree	Agree	Agree	Agree							husband/partner	husband/partner	husband/partner	husband/partner	husband/partner	1	a lot	easy	no	no	no	no	no	no	yes	yes	yes	yes	yes
your home	trained traditional birth attendant	Somewhat agree	Somewhat agree	Agree	Agree	Agree	Agree	no						respondent and husband/partner jointly, someone else	respondent and husband/partner jointly, someone else	respondent and husband/partner jointly, someone else	respondent and husband/partner jointly, someone else	respondent and husband/partner jointly, someone else	2	some	easy	no	yes	yes	yes	no	no	no	no	no	no	no
your home	untrained traditional birth attendant	Agree	Agree	Agree	Agree	Agree	Agree	yes	3	Accompanied/Transported Me To/From The Clinic and/or Waited Outside				respondent and husband/partner jointly, someone else	respondent and husband/partner jointly, someone else	respondent and husband/partner jointly, someone else	respondent and husband/partner jointly, someone else	respondent and husband/partner jointly, someone else	4	a lot	very easy	no	no	no	no	no	no	yes	yes	yes	yes	yes
your home	untrained traditional birth attendant	Disagree	Agree	Disagree	Agree	Somewhat agree	Somewhat agree							respondent	respondent	respondent	respondent	respondent	2	some	possible	yes	yes	yes	yes	yes	yes	no	yes	yes	yes	no
your home	untrained traditional birth attendant	Agree	Agree	Agree	Agree	Agree	Disagree	yes	1	Joined Me For Some Or All Of The Visit With The Heath Provider				respondent and husband/partner jointly, someone else	respondent and husband/partner jointly, someone else	other	other	respondent and husband/partner jointly, someone else	3	a lot	very easy	no	no	no	no	no	no	yes	yes	no	no	yes
your home	untrained traditional birth attendant	Disagree	Disagree	Somewhat agree	Disagree	Disagree	Disagree	no						husband/partner	husband/partner	husband/partner	husband/partner	husband/partner	3	some	difficut	no	yes	yes	yes	yes	no	yes	yes	yes	yes	yes
NGO hospital		Disagree	Disagree	Disagree	Disagree	Disagree	Disagree	yes	2	Accompanied/Transported Me To/From The Clinic and/or Waited Outside	yes		no	husband/partner	husband/partner	husband/partner	husband/partner	husband/partner	3	some	easy	no	no	yes	yes	yes	no	yes	yes	yes	yes	yes
your home	untrained traditional birth attendant	Agree	Agree	Agree	Agree	Agree	Disagree	yes	3	Joined Me For Some Or All Of The Visit With The Heath Provider				respondent and husband/partner jointly, someone else	respondent and husband/partner jointly, someone else	respondent and husband/partner jointly, someone else	respondent and husband/partner jointly, someone else	respondent and husband/partner jointly, someone else	3	a lot	very easy	no	no	no	no	no	no	yes	yes	yes	yes	yes
your home	untrained traditional birth attendant	Agree	Agree	Somewhat agree	Agree	Disagree	Agree							husband/partner	husband/partner	husband/partner	husband/partner	husband/partner	2	a lot	easy	no	no	no	no	no	no	yes	yes	yes	yes	yes
your home	trained traditional birth attendant	Agree	Agree	Agree	Somewhat agree	Agree	Disagree	yes	1	Accompanied/Transported Me To/From The Clinic and/or Waited Outside				respondent and husband/partner jointly, someone else	respondent and husband/partner jointly, someone else	respondent and husband/partner jointly, someone else	respondent and husband/partner jointly, someone else	respondent and husband/partner jointly, someone else	2	uncertain	very easy	no	yes	yes	yes	yes	no	yes	yes	no	no	no
your home	trained traditional birth attendant	Agree	Agree	Agree	Somewhat agree	Somewhat agree	Agree	no						husband/partner	husband/partner	husband/partner	husband/partner	husband/partner	1	a lot	easy	yes	no	no	no	yes	no	yes	yes	yes	yes	yes
your home	untrained traditional birth attendant	Agree	Somewhat agree	Agree	Somewhat agree	Agree	Agree							husband/partner	husband/partner	husband/partner	husband/partner	husband/partner	1	some	easy	no	no	no	no	no	no	yes	yes	yes	yes	yes
your home	untrained traditional birth attendant	Agree	Agree	Disagree	Agree	Agree	Disagree							other	other	other	other	husband/partner	0	none	possible	no	no	no	no	no	no	yes	yes	no	yes	yes
your home	relative/friend	Agree	Agree	Agree	Agree	Agree	Agree	no						respondent and husband/partner jointly, someone else	respondent and husband/partner jointly, someone else	respondent and husband/partner jointly, someone else	respondent and husband/partner jointly, someone else	respondent and husband/partner jointly, someone else	1	some	easy	no	yes	yes	no	no	no	yes	yes	yes	yes	yes
your home	untrained traditional birth attendant	Agree	Agree	Agree	Agree	Agree	Agree							husband/partner	husband/partner	husband/partner	husband/partner	husband/partner	1	a lot	easy	no	no	no	no	no	no	yes	yes	yes	yes	yes
your home	untrained traditional birth attendant	Disagree	Disagree	Disagree	Somewhat agree	Somewhat agree	Somewhat agree	no						husband/partner	husband/partner	husband/partner	husband/partner	husband/partner	3	some	possible	no	yes	yes	yes	yes	no	yes	yes	yes	yes	yes
your home	trained traditional birth attendant	Agree	Somewhat agree	Somewhat agree	Somewhat agree	Somewhat agree	Somewhat agree	yes	1	Accompanied/Transported Me To/From The Clinic and/or Waited Outside				respondent and husband/partner jointly, someone else	respondent and husband/partner jointly, someone else	respondent and husband/partner jointly, someone else	respondent and husband/partner jointly, someone else	respondent and husband/partner jointly, someone else	1	little	possible	yes	yes	yes	yes	yes	no	yes	yes	yes	yes	yes
your home	untrained traditional birth attendant	Agree	Agree	Agree	Agree	Agree	Disagree	yes	3	Joined Me For Some Or All Of The Visit With The Heath Provider				respondent and husband/partner jointly, someone else	respondent and husband/partner jointly, someone else	other	respondent and husband/partner jointly, someone else	respondent and husband/partner jointly, someone else	4	a lot	very easy	no	no	no	no	no	no	yes	yes	yes	yes	yes
your home	untrained traditional birth attendant	Agree	Agree	Agree	Agree	Agree	Disagree	no						respondent and husband/partner jointly, someone else	respondent and husband/partner jointly, someone else	other	respondent and husband/partner jointly, someone else	respondent and husband/partner jointly, someone else	3	a lot	easy	no	no	no	no	no	no	yes	yes	yes	yes	yes
your home	trained traditional birth attendant	Somewhat agree	Disagree	Disagree	Disagree	Somewhat agree	Disagree	yes	3	Accompanied/Transported Me To/From The Clinic and/or Waited Outside				husband/partner	husband/partner	husband/partner	husband/partner	husband/partner	3	uncertain	difficut	no	yes	yes	yes	yes	no	yes	yes	yes	yes	yes
your home	untrained traditional birth attendant	Agree	Agree	Agree	Agree	Agree	Agree							husband/partner	husband/partner	husband/partner	husband/partner	husband/partner	1	a lot	easy	no	no	no	no	no	no	yes	yes	yes	yes	yes
your home	untrained traditional birth attendant	Disagree	Disagree	Disagree	Somewhat agree	Somewhat agree	Disagree	no						husband/partner	husband/partner	husband/partner	husband/partner	husband/partner	3	some	very easy	no	yes	yes	yes	yes	no	yes	yes	yes	yes	yes
your home	untrained traditional birth attendant	Disagree	Disagree	Disagree	Disagree	Disagree	Somewhat agree	yes	2	Accompanied/Transported Me To/From The Clinic and/or Waited Outside				husband/partner	husband/partner	husband/partner	husband/partner	husband/partner	3	little	difficut	no	yes	yes	yes	yes	no	yes	yes	yes	yes	yes
your home	untrained traditional birth attendant	Agree	Agree	Agree	Agree	Agree	Disagree	yes	1	Joined Me For Some Or All Of The Visit With The Heath Provider				respondent and husband/partner jointly, someone else	respondent and husband/partner jointly, someone else	respondent and husband/partner jointly, someone else	respondent and husband/partner jointly, someone else	respondent and husband/partner jointly, someone else	5	a lot	very easy	no	no	no	no	no	no	yes	yes	yes	yes	yes
your home	trained traditional birth attendant	Agree	Agree	Agree	Agree	Agree	Agree	yes	2	Sat In The Waiting Room				husband/partner	husband/partner	husband/partner	husband/partner	husband/partner	1	some	easy	yes	yes	yes	yes	no	no	yes	yes	yes	yes	yes
your home	trained traditional birth attendant	Agree	Agree	Agree	Somewhat agree	Agree	Disagree	yes	1	Sat In The Waiting Room				respondent	husband/partner	other	husband/partner	husband/partner	3	a lot	easy	no	yes	yes	yes	yes	no	yes	yes	yes	yes	yes
your home	relative/friend	Somewhat agree	Somewhat agree	Somewhat agree	Somewhat agree	Somewhat agree	Somewhat agree							respondent and husband/partner jointly, someone else	respondent and husband/partner jointly, someone else	respondent and husband/partner jointly, someone else	respondent and husband/partner jointly, someone else	respondent and husband/partner jointly, someone else	2	uncertain	easy	no	no	no	no	no	no	yes	yes	yes	yes	no
your home	health professional	Agree	Agree	Agree	Agree	Agree	Agree	no						husband/partner	husband/partner	husband/partner	husband/partner	husband/partner	1	some	easy	no	yes	no	no	no	no	yes	yes	yes	yes	yes
government health center		Disagree	Agree	Disagree	Agree	Agree	Somewhat agree				yes		no	respondent and husband/partner jointly, someone else	respondent and husband/partner jointly, someone else	respondent and husband/partner jointly, someone else	husband/partner	husband/partner	3	a lot	very easy	no	no	no	no	no	no	yes	yes	yes	yes	yes
your home	trained traditional birth attendant	Agree	Agree	Agree	Agree	Agree	Agree							husband/partner	husband/partner	husband/partner	husband/partner	husband/partner	1	a lot	easy	no	yes	no	no	no	no	yes	yes	yes	yes	yes
government health center		Agree	Agree	Somewhat agree	Agree	Agree	Disagree	yes	3	Accompanied/Transported Me To/From The Clinic and/or Waited Outside	yes		no	respondent	respondent	other	respondent	respondent	0	none	possible	yes	yes	yes	yes	yes	yes	yes	yes	no	yes	yes
your home	trained traditional birth attendant	Agree	Agree	Disagree	Somewhat agree	Agree	Disagree	no						respondent	other	other	other	other	0	none	possible	yes	yes	yes	yes	yes	no	yes	yes	yes	yes	yes
other home	untrained traditional birth attendant	Disagree	Disagree	Disagree	Disagree	Disagree	Disagree	no						husband/partner	husband/partner	husband/partner	husband/partner	husband/partner	3	uncertain	possible	no	yes	yes	yes	yes	no	yes	yes	yes	yes	yes
your home	trained traditional birth attendant	Agree	Somewhat agree	Somewhat agree	Somewhat agree	Somewhat agree	Somewhat agree	no						respondent and husband/partner jointly, someone else	respondent and husband/partner jointly, someone else	respondent and husband/partner jointly, someone else	respondent and husband/partner jointly, someone else	respondent and husband/partner jointly, someone else	2	some	easy	no	no	no	no	no	no	yes	yes	yes	yes	yes
your home	trained traditional birth attendant	Agree	Somewhat agree	Agree	Agree	Agree	Agree	no						respondent	respondent and husband/partner jointly, someone else	respondent and husband/partner jointly, someone else	respondent and husband/partner jointly, someone else	respondent and husband/partner jointly, someone else	4	some	easy	no	no	no	no	no	no	yes	yes	no	yes	no
your home	untrained traditional birth attendant	Somewhat agree	Disagree	Somewhat agree	Disagree	Disagree	Somewhat agree	yes	3	Accompanied/Transported Me To/From The Clinic and/or Waited Outside				husband/partner	husband/partner	husband/partner	husband/partner	husband/partner	3	uncertain	difficut	no	yes	yes	yes	yes	yes	yes	yes	yes	yes	yes
your home	untrained traditional birth attendant	Agree	Agree	Agree	Agree	Agree	Disagree	no						respondent and husband/partner jointly, someone else	respondent and husband/partner jointly, someone else	other	respondent and husband/partner jointly, someone else	respondent and husband/partner jointly, someone else	5	a lot	very easy	no	no	no	no	no	no	yes	yes	yes	yes	yes
your home	untrained traditional birth attendant	Disagree	Disagree	Disagree	Disagree	Somewhat agree	Somewhat agree	yes	2	Accompanied/Transported Me To/From The Clinic and/or Waited Outside				husband/partner	husband/partner	husband/partner	husband/partner	husband/partner	4	some	possible	no	yes	yes	yes	yes	yes	yes	yes	yes	yes	yes
your home	untrained traditional birth attendant	Disagree	Disagree	Disagree	Disagree	Disagree	Disagree	no						husband/partner	husband/partner	husband/partner	husband/partner	husband/partner	2	some	possible	no	yes	yes	yes	yes	yes	yes	yes	yes	yes	yes
your home	untrained traditional birth attendant	Disagree	Disagree	Somewhat agree	Disagree	Somewhat agree	Disagree	no						husband/partner	husband/partner	husband/partner	husband/partner	husband/partner	4	little	difficut	no	yes	yes	yes	yes	no	yes	yes	yes	yes	yes
your home	trained traditional birth attendant	Agree	Agree	Agree	Somewhat agree	Agree	Disagree	no						respondent and husband/partner jointly, someone else	husband/partner	husband/partner	husband/partner	husband/partner	3	uncertain	easy	no	yes	yes	yes	yes	no	yes	yes	yes	yes	no
your home	other	Disagree	Somewhat agree	Disagree	Agree	Agree	Somewhat agree							respondent and husband/partner jointly, someone else	respondent	respondent and husband/partner jointly, someone else	respondent and husband/partner jointly, someone else	respondent and husband/partner jointly, someone else	3	some	easy	no	no	no	no	no	no	yes	yes	yes	yes	yes
your home	trained traditional birth attendant	Somewhat agree	Agree	Somewhat agree	Disagree	Disagree	Disagree							other	other	other	other	other	0	none	possible	yes	no	no	no	no	no	yes	yes	yes	yes	yes
your home	trained traditional birth attendant	Agree	Agree	Agree	Agree	Agree	Agree	no						respondent	husband/partner	respondent	husband/partner	husband/partner	1	some	easy	no	no	no	no	no	no	no	no	no	no	no
your home	health professional	Agree	Agree	Agree	Agree	Agree	Agree	yes	1	Sat In The Waiting Room				husband/partner	husband/partner	respondent	husband/partner	husband/partner	2	some	easy	yes	no	no	no	no	no	no	no	no	no	no
your home	other	Agree	Somewhat agree	Somewhat agree	Somewhat agree	Somewhat agree	Somewhat agree	no						respondent and husband/partner jointly, someone else	respondent and husband/partner jointly, someone else	respondent and husband/partner jointly, someone else	respondent and husband/partner jointly, someone else	respondent and husband/partner jointly, someone else	2	some	easy	no	no	no	no	yes	no	yes	yes	no	yes	yes
your home	untrained traditional birth attendant	Agree	Agree	Agree	Agree	Agree	Disagree	yes	4	Joined Me For Some Or All Of The Visit With The Heath Provider				respondent and husband/partner jointly, someone else	respondent and husband/partner jointly, someone else	other	respondent and husband/partner jointly, someone else	respondent and husband/partner jointly, someone else	5	a lot	very easy	no	no	no	no	no	no	yes	yes	yes	yes	yes
your home	trained traditional birth attendant	Agree	Agree	Agree	Agree	Disagree	Disagree							other	other	other	other	husband/partner	0	little	possible	no	no	no	no	no	no	yes	yes	yes	yes	yes
your home	untrained traditional birth attendant	Disagree	Disagree	Disagree	Disagree	Somewhat agree	Somewhat agree	no						husband/partner	husband/partner	husband/partner	husband/partner	husband/partner	4	uncertain	difficut	no	yes	yes	yes	yes	no	yes	yes	yes	yes	yes
your home	other	Somewhat agree	Somewhat agree	Somewhat agree	Somewhat agree	Somewhat agree	Somewhat agree	no						respondent	respondent	respondent	respondent	respondent	1	uncertain	very easy	no	no	no	no	no	no	no	no	no	no	no
your home	untrained traditional birth attendant	Agree	Agree	Agree	Agree	Agree	Agree	yes	2	Accompanied/Transported Me To/From The Clinic and/or Waited Outside				respondent and husband/partner jointly, someone else	respondent and husband/partner jointly, someone else	respondent and husband/partner jointly, someone else	respondent and husband/partner jointly, someone else	respondent and husband/partner jointly, someone else	1	some	difficut	no	no	no	no	no	no	yes	yes	yes	yes	yes
your home	trained traditional birth attendant	Agree	Agree	Disagree	Somewhat agree	Somewhat agree	Somewhat agree	no						other	other	other	other	other	0	little	possible	no	no	no	no	no	no	yes	yes	yes	yes	yes
your home	trained traditional birth attendant	Agree	Agree	Agree	Agree	Agree	Somewhat agree							respondent and husband/partner jointly, someone else	respondent and husband/partner jointly, someone else	respondent and husband/partner jointly, someone else	respondent and husband/partner jointly, someone else	respondent and husband/partner jointly, someone else	4	little	easy	no	no	yes	yes	yes	no	yes	yes	no	yes	no
your home	trained traditional birth attendant	Disagree	Disagree	Disagree	Disagree	Disagree	Disagree	no						husband/partner	husband/partner	husband/partner	husband/partner	husband/partner	3	some	possible	no	yes	yes	yes	yes	yes	yes	yes	yes	yes	yes
your home	trained traditional birth attendant	Disagree	Disagree	Disagree	Disagree	Disagree	Disagree	yes	1	Accompanied/Transported Me To/From The Clinic and/or Waited Outside				husband/partner	husband/partner	husband/partner	husband/partner	husband/partner	2	some	possible	no	yes	yes	yes	yes	yes	yes	yes	yes	yes	yes
your home	trained traditional birth attendant	Agree	Agree	Agree	Agree	Agree	Agree							husband/partner	husband/partner	husband/partner	husband/partner	husband/partner	1	a lot	easy	no	no	no	no	no	no	yes	yes	yes	yes	yes
your home	trained traditional birth attendant	Agree	Agree	Agree	Agree	Agree	Agree	yes	2	Joined Me For Some Or All Of The Visit With The Heath Provider				respondent and husband/partner jointly, someone else	respondent and husband/partner jointly, someone else	respondent and husband/partner jointly, someone else	respondent and husband/partner jointly, someone else	respondent and husband/partner jointly, someone else	4	little	very easy	no	no	no	no	no	no	yes	yes	yes	yes	no
other home	untrained traditional birth attendant	Disagree	Agree	Agree	Agree	Agree	Agree	no						respondent and husband/partner jointly, someone else	respondent and husband/partner jointly, someone else	respondent and husband/partner jointly, someone else	respondent and husband/partner jointly, someone else	respondent and husband/partner jointly, someone else	3	some	easy	no	no	no	no	no	no	yes	yes	yes	yes	yes
government health center		Agree	Agree	Agree	Agree	Agree	Somewhat agree	yes	3	Accompanied/Transported Me To/From The Clinic and/or Waited Outside	yes		yes	respondent and husband/partner jointly, someone else	respondent and husband/partner jointly, someone else	respondent and husband/partner jointly, someone else	respondent and husband/partner jointly, someone else	respondent and husband/partner jointly, someone else	3	a lot	very easy	yes	yes	yes	yes	yes	yes	yes	no	no	no	no
your home	trained traditional birth attendant	Agree	Agree	Somewhat agree	Somewhat agree	Agree	Agree	no						respondent	respondent	other	other	other	0	some	easy	yes	no	no	no	no	no	yes	yes	yes	yes	yes
your home	trained traditional birth attendant	Agree	Agree	Agree	Agree	Agree	Disagree	no						respondent	respondent and husband/partner jointly, someone else	other	respondent and husband/partner jointly, someone else	husband/partner	3	uncertain	possible	yes	yes	yes	yes	yes	no	yes	yes	yes	yes	no
your home	untrained traditional birth attendant	Somewhat agree	Somewhat agree	Somewhat agree	Somewhat agree	Somewhat agree	Somewhat agree							respondent and husband/partner jointly, someone else	respondent and husband/partner jointly, someone else	respondent and husband/partner jointly, someone else	respondent and husband/partner jointly, someone else	respondent and husband/partner jointly, someone else	2	some	easy	no	no	no	no	no	no	no	no	no	no	no
your home	trained traditional birth attendant	Agree	Somewhat agree	Somewhat agree	Somewhat agree	Agree	Somewhat agree	yes	2	Joined Me For Some Or All Of The Visit With The Heath Provider				respondent and husband/partner jointly, someone else	respondent and husband/partner jointly, someone else	respondent and husband/partner jointly, someone else	respondent and husband/partner jointly, someone else	respondent and husband/partner jointly, someone else	5	little	easy	no	no	no	no	no	no	yes	yes	yes	yes	no
your home	trained traditional birth attendant	Disagree	Disagree	Disagree	Disagree	Disagree	Disagree	yes	1	Accompanied/Transported Me To/From The Clinic and/or Waited Outside				husband/partner	husband/partner	husband/partner	husband/partner	husband/partner	2	some	possible	no	yes	yes	yes	yes	yes	yes	yes	yes	yes	yes
your home	untrained traditional birth attendant	Agree	Agree	Agree	Agree	Agree	Disagree	no						other	other	other	other	other	3	a lot	very easy	no	no	no	no	no	no	yes	yes	yes	yes	yes
your home	trained traditional birth attendant	Disagree	Disagree	Somewhat agree	Somewhat agree	Disagree	Disagree	no						husband/partner	husband/partner	husband/partner	husband/partner	husband/partner	3	uncertain	difficut	no	yes	yes	yes	yes	no	yes	yes	yes	yes	yes
your home	trained traditional birth attendant	Agree	Agree	Agree	Agree	Agree	Agree	no						husband/partner	husband/partner	husband/partner	husband/partner	husband/partner	1	a lot	easy	no	no	no	no	no	no	yes	yes	yes	yes	yes
your home	trained traditional birth attendant	Agree	Agree	Somewhat agree	Agree	Agree	Agree	yes	2	Accompanied/Transported Me To/From The Clinic and/or Waited Outside				respondent and husband/partner jointly, someone else	respondent and husband/partner jointly, someone else	respondent and husband/partner jointly, someone else	respondent and husband/partner jointly, someone else	respondent and husband/partner jointly, someone else	2	little	very easy	no	yes	yes	yes	yes	yes	yes	yes	yes	no	yes
your home	untrained traditional birth attendant	Agree	Agree	Agree	Agree	Agree	Agree	yes	2	Accompanied/Transported Me To/From The Clinic and/or Waited Outside				respondent and husband/partner jointly, someone else	respondent and husband/partner jointly, someone else	respondent and husband/partner jointly, someone else	respondent and husband/partner jointly, someone else	respondent and husband/partner jointly, someone else	2	some	possible	no	no	no	no	no	no	yes	yes	yes	yes	yes
your home	trained traditional birth attendant	Agree	Agree	Agree	Somewhat agree	Agree	Disagree	yes	2	Sat In The Waiting Room				husband/partner	husband/partner	husband/partner	husband/partner	husband/partner	5	some	easy	no	yes	yes	yes	yes	no	yes	yes	yes	yes	no
your home	trained traditional birth attendant	Disagree	Disagree	Disagree	Disagree	Disagree	Disagree	no						husband/partner	husband/partner	husband/partner	husband/partner	husband/partner	3	some	possible	no	yes	yes	yes	yes	yes	yes	yes	yes	yes	yes
your home	trained traditional birth attendant	Disagree	Disagree	Disagree	Disagree	Disagree	Disagree	yes	1	Accompanied/Transported Me To/From The Clinic and/or Waited Outside				husband/partner	husband/partner	husband/partner	husband/partner	husband/partner	3	some	possible	no	yes	yes	yes	yes	yes	yes	yes	yes	yes	yes
government health center		Disagree	Agree	Disagree	Agree	Agree	Disagree	yes	2	Joined Me For Some Or All Of The Visit With The Heath Provider	yes		no	respondent and husband/partner jointly, someone else	respondent and husband/partner jointly, someone else	respondent and husband/partner jointly, someone else	respondent and husband/partner jointly, someone else	respondent and husband/partner jointly, someone else	3	some	very easy	no	no	yes	no	no	no	yes	yes	yes	yes	yes
your home	trained traditional birth attendant	Agree	Agree	Agree	Agree	Agree	Agree							husband/partner	husband/partner	husband/partner	husband/partner	husband/partner	2	a lot	easy	no	no	no	no	no	no	yes	yes	yes	yes	yes
your home	untrained traditional birth attendant	Agree	Agree	Somewhat agree	Disagree	Somewhat agree	Disagree							other	husband/partner	husband/partner	husband/partner	husband/partner	0	none	very easy	no	no	yes	yes	no	no	yes	yes	yes	yes	yes
your home	trained traditional birth attendant	Disagree	Disagree	Disagree	Disagree	Disagree	Disagree	yes	2	Accompanied/Transported Me To/From The Clinic and/or Waited Outside				husband/partner	husband/partner	husband/partner	husband/partner	husband/partner	3	some	possible	no	yes	yes	yes	yes	no	yes	yes	yes	no	yes
your home	trained traditional birth attendant	Agree	Agree	Agree	Somewhat agree	Agree	Disagree	yes	1	Accompanied/Transported Me To/From The Clinic and/or Waited Outside				husband/partner	husband/partner	other	husband/partner	husband/partner	5	uncertain	easy	no	yes	yes	yes	yes	no	yes	yes	yes	yes	no
your home	untrained traditional birth attendant	Disagree	Disagree	Disagree	Somewhat agree	Somewhat agree	Disagree	yes	2	Accompanied/Transported Me To/From The Clinic and/or Waited Outside				husband/partner	husband/partner	husband/partner	husband/partner	husband/partner	3	little	possible	no	yes	yes	yes	yes	no	yes	no	yes	no	yes
your home	trained traditional birth attendant	Agree	Somewhat agree	Somewhat agree	Somewhat agree	Somewhat agree	Somewhat agree	no						respondent and husband/partner jointly, someone else	respondent and husband/partner jointly, someone else	respondent and husband/partner jointly, someone else	respondent and husband/partner jointly, someone else	respondent and husband/partner jointly, someone else	2	some	easy	no	no	no	no	no	no	yes	yes	yes	yes	no
your home	trained traditional birth attendant	Agree	Agree	Agree	Somewhat agree	Agree	Disagree	no						respondent	respondent	other	respondent and husband/partner jointly, someone else	respondent	4	uncertain	very easy	no	yes	yes	yes	yes	no	yes	yes	no	no	no
your home	trained traditional birth attendant	Disagree	Disagree	Disagree	Disagree	Disagree	Disagree	yes	1	Joined Me For Some Or All Of The Visit With The Heath Provider				husband/partner	husband/partner	husband/partner	husband/partner	husband/partner	3	some	possible	no	yes	yes	yes	yes	yes	yes	yes	yes	yes	yes
your home	untrained traditional birth attendant	Agree	Agree	Agree	Agree	Agree	Agree							husband/partner	husband/partner	husband/partner	husband/partner	husband/partner	1	a lot	easy	no	no	no	no	no	no	yes	yes	yes	yes	yes
governmental hospital		Agree	Agree	Agree	Agree	Agree	Agree	yes	1	Sat In The Waiting Room	yes		yes	respondent	respondent	respondent	husband/partner	respondent	1	some	easy	yes	yes	yes	no	no	no	no	yes	yes	yes	yes
your home	trained traditional birth attendant	Somewhat agree	Somewhat agree	Somewhat agree	Somewhat agree	Somewhat agree	Somewhat agree	yes	1	Accompanied/Transported Me To/From The Clinic and/or Waited Outside				respondent and husband/partner jointly, someone else	respondent and husband/partner jointly, someone else	respondent and husband/partner jointly, someone else	respondent and husband/partner jointly, someone else	respondent and husband/partner jointly, someone else	2	some	easy	yes	yes	yes	yes	no	no	yes	yes	yes	yes	yes
government health center		Disagree	Disagree	Disagree	Disagree	Disagree	Disagree	yes	1	Accompanied/Transported Me To/From The Clinic and/or Waited Outside	yes		yes	husband/partner	husband/partner	husband/partner	husband/partner	husband/partner	3	a lot	possible	no	yes	yes	yes	yes	yes	yes	yes	yes	yes	yes
your home	untrained traditional birth attendant	Agree	Agree	Agree	Agree	Agree	Agree	yes	1	Joined Me For Some Or All Of The Visit With The Heath Provider				respondent and husband/partner jointly, someone else	respondent and husband/partner jointly, someone else	other	respondent and husband/partner jointly, someone else	respondent and husband/partner jointly, someone else	4	a lot	very easy	no	no	no	no	no	no	yes	yes	no	yes	yes
your home	trained traditional birth attendant	Agree	Agree	Agree	Somewhat agree	Agree	Disagree	no						respondent and husband/partner jointly, someone else	respondent and husband/partner jointly, someone else	other	husband/partner	husband/partner	4	uncertain	easy	no	yes	yes	yes	yes	no	yes	yes	yes	yes	no
your home	untrained traditional birth attendant	Disagree	Agree	Disagree	Agree	Agree	Disagree	yes	3	Joined Me For Some Or All Of The Visit With The Heath Provider				respondent and husband/partner jointly, someone else	respondent	respondent and husband/partner jointly, someone else	respondent and husband/partner jointly, someone else	respondent and husband/partner jointly, someone else	3	a lot	easy	no	no	no	no	no	no	yes	yes	yes	yes	yes
government health center		Disagree	Somewhat agree	Disagree	Somewhat agree	Disagree	Disagree	yes	2	Joined Me For Some Or All Of The Visit With The Heath Provider	yes		no	respondent and husband/partner jointly, someone else	respondent and husband/partner jointly, someone else	respondent and husband/partner jointly, someone else	respondent and husband/partner jointly, someone else	respondent and husband/partner jointly, someone else	4	a lot	easy	no	no	no	no	no	no	yes	yes	yes	yes	yes
government health center		Agree	Agree	Agree	Agree	Agree	Agree	yes	4	Joined Me For Some Or All Of The Visit With The Heath Provider	yes		yes	respondent and husband/partner jointly, someone else	respondent and husband/partner jointly, someone else	other	respondent and husband/partner jointly, someone else	respondent and husband/partner jointly, someone else	4	a lot	very easy	no	no	no	no	no	no	yes	yes	yes	no	yes
your home	trained traditional birth attendant	Agree	Agree	Disagree	Somewhat agree	Somewhat agree	Disagree							respondent	respondent	other	other	respondent	0	none	possible	no	no	no	no	no	no	yes	yes	yes	yes	yes
your home	untrained traditional birth attendant	Agree	Agree	Somewhat agree	Disagree	Somewhat agree	Disagree							husband/partner	husband/partner	husband/partner	husband/partner	husband/partner	0	none	possible	no	no	no	no	no	no	no	no	no	no	no
governmental hospital		Agree	Agree	Agree	Agree	Agree	Disagree	yes	3	Joined Me For Some Or All Of The Visit With The Heath Provider	yes		yes	respondent and husband/partner jointly, someone else	respondent and husband/partner jointly, someone else	other	respondent and husband/partner jointly, someone else	respondent and husband/partner jointly, someone else	4	a lot	very easy	no	no	no	no	no	no	yes	yes	yes	yes	yes
your home	untrained traditional birth attendant	Somewhat agree	Agree	Agree	Agree	Agree	Disagree	yes	2	Accompanied/Transported Me To/From The Clinic and/or Waited Outside				respondent and husband/partner jointly, someone else	respondent and husband/partner jointly, someone else	respondent and husband/partner jointly, someone else	respondent and husband/partner jointly, someone else	respondent and husband/partner jointly, someone else	2	some	easy	yes	yes	yes	yes	yes	no	yes	yes	yes	yes	yes
your home	trained traditional birth attendant	Agree	Agree	Agree	Agree	Agree	Disagree	yes	1	Sat In The Waiting Room				husband/partner	husband/partner	husband/partner	husband/partner	husband/partner	2	some	possible	no	yes	yes	yes	yes	no	yes	yes	yes	yes	no
your home	untrained traditional birth attendant	Disagree	Somewhat agree	Disagree	Agree	Agree	Agree	no						husband/partner	husband/partner	respondent and husband/partner jointly, someone else	respondent and husband/partner jointly, someone else	husband/partner	3	a lot	easy	no	no	no	no	no	no	yes	yes	yes	yes	yes
your home	trained traditional birth attendant	Agree	Agree	Agree	Somewhat agree	Agree	Disagree	no						respondent	husband/partner	other	husband/partner	husband/partner	5	uncertain	easy	no	yes	yes	yes	yes	yes	yes	yes	no	no	no
other home	trained traditional birth attendant	Agree	Agree	Agree	Agree	Agree	Agree	yes	2	Accompanied/Transported Me To/From The Clinic and/or Waited Outside				respondent and husband/partner jointly, someone else	respondent and husband/partner jointly, someone else	respondent and husband/partner jointly, someone else	respondent and husband/partner jointly, someone else	respondent and husband/partner jointly, someone else	1	some	possible	no	yes	no	no	no	no	no	yes	yes	yes	yes
governmental hospital		Disagree	Agree	Disagree	Agree	Agree	Agree	yes	3	Joined Me For Some Or All Of The Visit With The Heath Provider	yes		yes	respondent and husband/partner jointly, someone else	respondent and husband/partner jointly, someone else	respondent and husband/partner jointly, someone else	respondent and husband/partner jointly, someone else	respondent and husband/partner jointly, someone else	3	a lot	easy	no	no	no	no	yes	no	yes	yes	yes	yes	yes
your home	trained traditional birth attendant	Agree	Agree	Agree	Agree	Agree	Agree	no						husband/partner	husband/partner	husband/partner	husband/partner	husband/partner	1	a lot	easy	no	no	no	no	no	no	no	yes	yes	yes	yes
your home	trained traditional birth attendant	Agree	Agree	Agree	Agree	Agree	Disagree	no						respondent	respondent	other	respondent	respondent	4	uncertain	very easy	no	yes	yes	yes	yes	no	yes	yes	no	no	no
your home	untrained traditional birth attendant	Disagree	Agree	Disagree	Agree	Agree	Agree	no						respondent	respondent	respondent	respondent and husband/partner jointly, someone else	respondent and husband/partner jointly, someone else	2	a lot	very easy	no	no	no	no	no	no	yes	yes	yes	yes	yes
your home	trained traditional birth attendant	Somewhat agree	Disagree	Disagree	Disagree	Somewhat agree	Somewhat agree	yes	3	Accompanied/Transported Me To/From The Clinic and/or Waited Outside				husband/partner	husband/partner	husband/partner	husband/partner	husband/partner	3	uncertain	difficut	no	yes	yes	yes	yes	no	yes	yes	yes	yes	yes
your home	trained traditional birth attendant	Agree	Agree	Agree	Agree	Agree	Agree	no						husband/partner	husband/partner	husband/partner	husband/partner	husband/partner	1	a lot	easy	no	no	no	no	no	no	yes	yes	yes	yes	yes
your home	untrained traditional birth attendant	Agree	Agree	Agree	Agree	Agree	Disagree	yes	1	Joined Me For Some Or All Of The Visit With The Heath Provider				respondent and husband/partner jointly, someone else	respondent and husband/partner jointly, someone else	other	respondent and husband/partner jointly, someone else	respondent and husband/partner jointly, someone else	3	a lot	very easy	no	no	no	no	no	no	yes	yes	yes	yes	yes
government health center		Disagree	Disagree	Disagree	Disagree	Disagree	Disagree	yes	2	Accompanied/Transported Me To/From The Clinic and/or Waited Outside	yes		yes	husband/partner	husband/partner	husband/partner	husband/partner	husband/partner	3	some	possible	no	yes	yes	yes	yes	yes	yes	yes	yes	yes	yes
governmental hospital		Agree	Agree	Agree	Agree	Agree	Agree	yes	1	Joined Me For Some Or All Of The Visit With The Heath Provider	yes		no	respondent and husband/partner jointly, someone else	respondent and husband/partner jointly, someone else	respondent and husband/partner jointly, someone else	respondent and husband/partner jointly, someone else	respondent and husband/partner jointly, someone else	5	little	easy	no	yes	yes	yes	yes	yes	yes	yes	yes	yes	no
your home	trained traditional birth attendant	Agree	Agree	Agree	Agree	Agree	Disagree	yes	1	Accompanied/Transported Me To/From The Clinic and/or Waited Outside				husband/partner	respondent	other	husband/partner	husband/partner	6	uncertain	easy	no	yes	yes	yes	yes	no	yes	yes	yes	yes	yes
your home	relative/friend	Somewhat agree	Somewhat agree	Somewhat agree	Somewhat agree	Somewhat agree	Somewhat agree	yes	1	Accompanied/Transported Me To/From The Clinic and/or Waited Outside				respondent and husband/partner jointly, someone else	respondent and husband/partner jointly, someone else	respondent and husband/partner jointly, someone else	respondent and husband/partner jointly, someone else	respondent and husband/partner jointly, someone else	1	some	difficut	no	no	no	no	no	no	yes	yes	no	yes	yes
your home	untrained traditional birth attendant	Disagree	Disagree	Somewhat agree	Disagree	Somewhat agree	Somewhat agree	no						husband/partner	husband/partner	husband/partner	husband/partner	husband/partner	4	uncertain	possible	no	yes	yes	yes	yes	no	yes	yes	yes	yes	yes
your home	trained traditional birth attendant	Agree	Agree	Agree	Agree	Agree	Agree							husband/partner	respondent and husband/partner jointly, someone else	husband/partner	husband/partner	husband/partner	1	some	easy	no	no	no	no	no	no	yes	yes	yes	yes	yes
your home	untrained traditional birth attendant	Agree	Agree	Disagree	Somewhat agree	Disagree	Disagree							other	other	other	respondent	respondent	0	none	possible	no	no	no	no	no	no	yes	yes	yes	yes	yes
your home	trained traditional birth attendant	Agree	Agree	Disagree	Agree	Agree	Disagree	no						respondent	respondent	other	respondent	respondent	0	none	easy	yes	yes	yes	yes	yes	no	yes	yes	no	yes	yes
your home	untrained traditional birth attendant	Agree	Agree	Agree	Agree	Agree	Disagree	no						respondent and husband/partner jointly, someone else	respondent and husband/partner jointly, someone else	respondent and husband/partner jointly, someone else	respondent and husband/partner jointly, someone else	respondent and husband/partner jointly, someone else	3	a lot	very easy	no	no	no	no	no	no	yes	yes	yes	yes	yes
your home	trained traditional birth attendant	Agree	Agree	Agree	Agree	Agree	Disagree	yes	1	Accompanied/Transported Me To/From The Clinic and/or Waited Outside				respondent and husband/partner jointly, someone else	respondent and husband/partner jointly, someone else	other	respondent and husband/partner jointly, someone else	respondent and husband/partner jointly, someone else	5	uncertain	possible	no	yes	yes	yes	yes	no	no	no	no	no	no
your home	trained traditional birth attendant	Agree	Agree	Agree	Somewhat agree	Agree	Disagree	no						respondent	respondent	respondent and husband/partner jointly, someone else	respondent and husband/partner jointly, someone else	respondent	5	uncertain	possible	no	yes	yes	yes	yes	no	no	no	no	no	no
government health center		Somewhat agree	Agree	Disagree	Agree	Somewhat agree	Agree	yes	2	Accompanied/Transported Me To/From The Clinic and/or Waited Outside	yes		no	husband/partner	husband/partner	respondent	respondent	husband/partner	0	none	possible	no	yes	yes	yes	yes	no	no	no	no	no	no
your home	trained traditional birth attendant	Agree	Agree	Agree	Agree	Agree	Disagree	yes	1	Sat In The Waiting Room				husband/partner	husband/partner	other	husband/partner	husband/partner	4	uncertain	easy	yes	yes	yes	yes	yes	no	yes	yes	yes	yes	no
your home	untrained traditional birth attendant	Agree	Somewhat agree	Somewhat agree	Somewhat agree	Somewhat agree	Somewhat agree	no						respondent and husband/partner jointly, someone else	respondent and husband/partner jointly, someone else	respondent and husband/partner jointly, someone else	respondent and husband/partner jointly, someone else	respondent and husband/partner jointly, someone else	1	some	possible	no	no	no	no	no	no	yes	yes	yes	yes	yes
your home	trained traditional birth attendant	Disagree	Disagree	Disagree	Disagree	Disagree	Disagree	no						husband/partner	husband/partner	husband/partner	husband/partner	husband/partner	2	some	possible	yes	yes	yes	yes	yes	yes	yes	yes	yes	yes	yes
your home	trained traditional birth attendant	Somewhat agree	Agree	Disagree	Somewhat agree	Agree	Disagree							respondent	respondent	other	other	respondent	0	uncertain	very easy	no	no	no	no	no	no	yes	yes	yes	yes	yes
your home	trained traditional birth attendant	Agree	Agree	Agree	Agree	Agree	Agree	yes	2	Accompanied/Transported Me To/From The Clinic and/or Waited Outside				respondent and husband/partner jointly, someone else	respondent and husband/partner jointly, someone else	respondent and husband/partner jointly, someone else	respondent and husband/partner jointly, someone else	respondent and husband/partner jointly, someone else	8	a lot	very easy	yes	yes	yes	yes	yes	yes	no	no	no	no	no
your home	trained traditional birth attendant	Agree	Agree	Agree	Somewhat agree	Agree	Disagree	no						respondent	respondent and husband/partner jointly, someone else	other	husband/partner	husband/partner	6	a lot	easy	no	yes	yes	yes	yes	no	yes	yes	yes	yes	no
your home	untrained traditional birth attendant	Disagree	Agree	Disagree	Agree	Agree	Agree	yes	2	Joined Me For Some Or All Of The Visit With The Heath Provider				respondent and husband/partner jointly, someone else	respondent	respondent and husband/partner jointly, someone else	respondent and husband/partner jointly, someone else	respondent and husband/partner jointly, someone else	2	some	easy	no	no	no	yes	no	no	yes	yes	yes	yes	yes
your home	trained traditional birth attendant	Disagree	Disagree	Disagree	Disagree	Disagree	Disagree	no						husband/partner	husband/partner	husband/partner	husband/partner	husband/partner	2	some	possible	no	yes	yes	yes	yes	yes	yes	yes	yes	yes	yes
government health center		Agree	Agree	Agree	Agree	Agree	Disagree	yes	2	Sat In The Waiting Room	yes		no	respondent and husband/partner jointly, someone else	respondent and husband/partner jointly, someone else	other	husband/partner	husband/partner	5	a lot	very easy	yes	yes	yes	yes	yes	no	yes	yes	no	yes	no
your home	untrained traditional birth attendant	Agree	Agree	Agree	Agree	Agree	Disagree	yes	1	Joined Me For Some Or All Of The Visit With The Heath Provider				respondent and husband/partner jointly, someone else	respondent and husband/partner jointly, someone else	other	respondent and husband/partner jointly, someone else	respondent and husband/partner jointly, someone else	5	a lot	very easy	no	no	no	no	no	no	yes	yes	yes	yes	yes
governmental hospital		Agree	Agree	Agree	Agree	Agree	Agree	no			no	a b	no	husband/partner	husband/partner	respondent	respondent	respondent	1	some	easy	yes	yes	no	no	no	no	no	yes	yes	yes	yes
government health center		Agree	Agree	Agree	Agree	Agree	Agree	yes	3	Accompanied/Transported Me To/From The Clinic and/or Waited Outside	yes		no	respondent and husband/partner jointly, someone else	respondent and husband/partner jointly, someone else	respondent and husband/partner jointly, someone else	respondent and husband/partner jointly, someone else	respondent and husband/partner jointly, someone else	3	little	very easy	yes	yes	yes	yes	yes	yes	yes	yes	yes	yes	yes
your home	untrained traditional birth attendant	Agree	Agree	Agree	Agree	Agree	Agree							husband/partner	husband/partner	husband/partner	husband/partner	husband/partner	2	a lot	easy	no	no	no	no	no	no	yes	yes	yes	yes	yes
your home	trained traditional birth attendant	Disagree	Disagree	Disagree	Disagree	Disagree	Disagree	no						husband/partner	husband/partner	husband/partner	husband/partner	husband/partner	2	a lot	possible	no	yes	yes	yes	yes	yes	yes	yes	yes	yes	yes
your home	trained traditional birth attendant	Disagree	Agree	Disagree	Somewhat agree	Agree	Somewhat agree	yes	2	Accompanied/Transported Me To/From The Clinic and/or Waited Outside				respondent and husband/partner jointly, someone else	respondent and husband/partner jointly, someone else	respondent and husband/partner jointly, someone else	respondent and husband/partner jointly, someone else	respondent and husband/partner jointly, someone else	3	a lot	very easy	no	no	no	no	no	no	yes	yes	yes	yes	yes
your home	untrained traditional birth attendant	Agree	Agree	Disagree	Somewhat agree	Agree	Disagree							respondent	other	other	other	other	0	none	very easy	no	no	no	no	no	no	yes	yes	yes	yes	yes
your home	untrained traditional birth attendant	Agree	Agree	Agree	Agree	Agree	Disagree	yes	3	Accompanied/Transported Me To/From The Clinic and/or Waited Outside				respondent and husband/partner jointly, someone else	respondent and husband/partner jointly, someone else	other	respondent and husband/partner jointly, someone else	respondent and husband/partner jointly, someone else	3	a lot	very easy	no	no	no	no	no	no	yes	yes	yes	yes	yes
your home	trained traditional birth attendant	Disagree	Disagree	Disagree	Disagree	Disagree	Disagree	yes	2	Accompanied/Transported Me To/From The Clinic and/or Waited Outside				husband/partner	husband/partner	husband/partner	husband/partner	husband/partner	3	some	easy	no	no	no	no	yes	no	no	no	yes	no	yes
your home	untrained traditional birth attendant	Somewhat agree	Somewhat agree	Disagree	Disagree	Somewhat agree	Disagree	yes	3	Accompanied/Transported Me To/From The Clinic and/or Waited Outside				husband/partner	husband/partner	husband/partner	husband/partner	husband/partner	4	uncertain	difficut	no	yes	yes	yes	yes	no	yes	yes	yes	yes	yes
your home	trained traditional birth attendant	Agree	Agree	Agree	Somewhat agree	Somewhat agree	Somewhat agree	no						respondent and husband/partner jointly, someone else	respondent and husband/partner jointly, someone else	respondent and husband/partner jointly, someone else	respondent and husband/partner jointly, someone else	respondent and husband/partner jointly, someone else	1	some	easy	yes	yes	yes	yes	yes	yes	yes	yes	yes	yes	yes
your home	untrained traditional birth attendant	Agree	Agree	Somewhat agree	Agree	Agree	Disagree							other	other	other	other	other	0	none	possible	yes	yes	no	no	no	no	yes	yes	yes	yes	yes
your home	trained traditional birth attendant	Disagree	Disagree	Disagree	Disagree	Disagree	Disagree	yes	1	Accompanied/Transported Me To/From The Clinic and/or Waited Outside				husband/partner	husband/partner	husband/partner	husband/partner	husband/partner	2	some	very easy	no	yes	yes	yes	yes	yes	yes	yes	yes	yes	yes
your home	health professional	Agree	Agree	Agree	Agree	Agree	Agree	no						husband/partner	husband/partner	husband/partner	husband/partner	husband/partner	1	some	easy	no	no	no	yes	no	no	yes	yes	yes	yes	yes
your home	trained traditional birth attendant	Agree	Agree	Somewhat agree	Somewhat agree	Somewhat agree	Somewhat agree	no						respondent and husband/partner jointly, someone else	respondent and husband/partner jointly, someone else	respondent and husband/partner jointly, someone else	respondent and husband/partner jointly, someone else	respondent and husband/partner jointly, someone else	2	little	easy	no	yes	yes	yes	yes	no	yes	yes	no	yes	no
your home	untrained traditional birth attendant	Agree	Agree	Agree	Agree	Agree	Agree	no						respondent and husband/partner jointly, someone else	respondent and husband/partner jointly, someone else	respondent and husband/partner jointly, someone else	respondent and husband/partner jointly, someone else	respondent and husband/partner jointly, someone else	2	little	easy	yes	yes	yes	yes	yes	no	yes	yes	yes	yes	yes
your home	untrained traditional birth attendant	Agree	Agree	Somewhat agree	Agree	Agree	Disagree	yes	1	Accompanied/Transported Me To/From The Clinic and/or Waited Outside				respondent	respondent	other	respondent	other	0	none	very easy	yes	yes	yes	yes	yes	yes	yes	yes	yes	yes	yes
your home	untrained traditional birth attendant	Agree	Agree	Agree	Agree	Agree	Disagree	no						respondent and husband/partner jointly, someone else	respondent and husband/partner jointly, someone else	other	respondent and husband/partner jointly, someone else	respondent and husband/partner jointly, someone else	3	a lot	very easy	no	no	no	no	no	no	yes	yes	yes	yes	yes
your home	relative/friend	Agree	Agree	Agree	Agree	Agree	Disagree	no						respondent	respondent	other	respondent	respondent	2	a lot	very easy	no	yes	yes	yes	yes	no	yes	yes	no	no	no
governmental hospital		Disagree	Disagree	Disagree	Disagree	Disagree	Disagree	no			yes		no	husband/partner	husband/partner	husband/partner	husband/partner	husband/partner	2	some	possible	no	yes	yes	yes	yes	yes	yes	yes	yes	yes	yes
your home	untrained traditional birth attendant	Agree	Agree	Agree	Agree	Agree	Agree							husband/partner	husband/partner	husband/partner	husband/partner	husband/partner	1	a lot	easy	no	no	no	no	no	no	yes	yes	yes	yes	yes
your home	trained traditional birth attendant	Somewhat agree	Agree	Disagree	Somewhat agree	Disagree	Disagree	no						respondent	respondent	other	respondent	respondent	0	none	very easy	no	yes	yes	yes	yes	no	yes	yes	no	yes	yes
your home	untrained traditional birth attendant	Disagree	Somewhat agree	Disagree	Agree	Agree	Agree	yes	4	Joined Me For Some Or All Of The Visit With The Heath Provider				respondent	respondent and husband/partner jointly, someone else	respondent and husband/partner jointly, someone else	respondent and husband/partner jointly, someone else	respondent and husband/partner jointly, someone else	2	a lot	easy	no	no	yes	no	yes	no	yes	yes	yes	yes	yes
your home	untrained traditional birth attendant	Disagree	Disagree	Somewhat agree	Disagree	Disagree	Disagree	no						husband/partner	husband/partner	husband/partner	husband/partner	husband/partner	4	some	easy	no	yes	yes	yes	yes	yes	yes	yes	yes	yes	yes
government health center		Agree	Agree	Somewhat agree	Somewhat agree	Agree	Disagree	yes	1	Accompanied/Transported Me To/From The Clinic and/or Waited Outside	yes		no	husband/partner	husband/partner	husband/partner	husband/partner	respondent	0	none	easy	no	yes	yes	yes	yes	no	no	no	no	no	no
your home	trained traditional birth attendant	Agree	Agree	Agree	Agree	Agree	Agree	no						husband/partner	husband/partner	husband/partner	husband/partner	husband/partner	1	some	easy	no	no	no	no	no	no	yes	yes	yes	yes	yes
government health center		Disagree	Disagree	Disagree	Disagree	Disagree	Disagree	no			yes		no	other	other	other	other	other	0	uncertain	possible	no	no	no	no	no	no	no	no	no	no	no
your home	community health agent	Disagree	Disagree	Disagree	Disagree	Disagree	Disagree	no						husband/partner	husband/partner	husband/partner	husband/partner	husband/partner	2	some	easy	no	yes	yes	yes	yes	yes	yes	yes	yes	yes	yes
your home	trained traditional birth attendant	Disagree	Disagree	Disagree	Disagree	Disagree	Disagree	yes	1	Accompanied/Transported Me To/From The Clinic and/or Waited Outside				husband/partner	husband/partner	husband/partner	husband/partner	husband/partner	3	some	possible	no	yes	yes	yes	yes	yes	yes	yes	yes	yes	yes
governmental hospital		Agree	Somewhat agree	Agree	Somewhat agree	Somewhat agree	Somewhat agree	yes	2	Accompanied/Transported Me To/From The Clinic and/or Waited Outside	yes		no	respondent and husband/partner jointly, someone else	respondent and husband/partner jointly, someone else	respondent and husband/partner jointly, someone else	respondent and husband/partner jointly, someone else	respondent and husband/partner jointly, someone else	1	some	difficut	no	yes	yes	yes	yes	yes	yes	yes	yes	yes	yes
your home	trained traditional birth attendant	Agree	Agree	Agree	Somewhat agree	Agree	Disagree	yes	1	Accompanied/Transported Me To/From The Clinic and/or Waited Outside				respondent and husband/partner jointly, someone else	respondent and husband/partner jointly, someone else	other	respondent and husband/partner jointly, someone else	respondent and husband/partner jointly, someone else	3	uncertain	easy	no	yes	yes	yes	yes	no	no	no	no	no	no
your home	trained traditional birth attendant	Agree	Agree	Agree	Agree	Agree	Disagree	no						respondent	respondent and husband/partner jointly, someone else	other	husband/partner	husband/partner	8	uncertain	easy	no	yes	yes	yes	yes	no	yes	yes	no	yes	no
your home	trained traditional birth attendant	Agree	Agree	Agree	Agree	Agree	Disagree	no						other	respondent	other	respondent	respondent	6	uncertain	easy	no	yes	yes	yes	yes	no	yes	yes	no	no	no
your home	other	Somewhat agree	Somewhat agree	Somewhat agree	Somewhat agree	Somewhat agree	Somewhat agree	no						respondent	respondent	respondent	respondent	respondent	4	uncertain	easy	no	no	no	no	no	no	yes	yes	yes	no	no
your home	untrained traditional birth attendant	Agree	Disagree	Disagree	Agree	Agree	Agree	yes	1	Joined Me For Some Or All Of The Visit With The Heath Provider				respondent	respondent	respondent and husband/partner jointly, someone else	respondent and husband/partner jointly, someone else	respondent and husband/partner jointly, someone else	4	a lot	easy	no	no	yes	yes	yes	no	yes	yes	yes	yes	yes
your home	untrained traditional birth attendant	Agree	Agree	Agree	Agree	Agree	Disagree	no						other	respondent and husband/partner jointly, someone else	other	other	other	4	a lot	very easy	no	no	no	no	no	no	yes	yes	yes	yes	yes
your home	untrained traditional birth attendant	Disagree	Agree	Disagree	Agree	Agree	Agree	no						respondent and husband/partner jointly, someone else	respondent	respondent and husband/partner jointly, someone else	respondent and husband/partner jointly, someone else	respondent and husband/partner jointly, someone else	5	a lot	easy	no	no	no	no	no	no	yes	yes	yes	yes	yes
your home	untrained traditional birth attendant	Disagree	Somewhat agree	Disagree	Somewhat agree	Disagree	Disagree	yes	2	Accompanied/Transported Me To/From The Clinic and/or Waited Outside				husband/partner	husband/partner	husband/partner	husband/partner	husband/partner	3	uncertain	difficut	no	yes	yes	yes	yes	no	yes	yes	yes	yes	yes
your home	trained traditional birth attendant	Agree	Agree	Agree	Somewhat agree	Agree	Disagree	no						respondent and husband/partner jointly, someone else	respondent and husband/partner jointly, someone else	other	husband/partner	husband/partner	4	uncertain	very easy	no	yes	yes	yes	yes	no	yes	yes	no	no	no
your home	trained traditional birth attendant	Agree	Somewhat agree	Somewhat agree	Somewhat agree	Somewhat agree	Somewhat agree	no						respondent and husband/partner jointly, someone else	respondent and husband/partner jointly, someone else	respondent and husband/partner jointly, someone else	respondent and husband/partner jointly, someone else	respondent and husband/partner jointly, someone else	2	little	easy	no	no	no	no	no	no	no	no	no	no	no
your home	trained traditional birth attendant	Agree	Agree	Disagree	Agree	Agree	Disagree	yes	3	Accompanied/Transported Me To/From The Clinic and/or Waited Outside				husband/partner	husband/partner	other	other	other	0	none	possible	no	no	no	no	no	yes	yes	yes	no	yes	no
your home	trained traditional birth attendant	Agree	Agree	Agree	Agree	Agree	Agree	yes	1	Joined Me For Some Or All Of The Visit With The Heath Provider				respondent and husband/partner jointly, someone else	respondent and husband/partner jointly, someone else	respondent and husband/partner jointly, someone else	respondent and husband/partner jointly, someone else	respondent and husband/partner jointly, someone else	2	little	easy	no	no	no	no	no	no	yes	yes	yes	yes	no
your home	untrained traditional birth attendant	Disagree	Somewhat agree	Disagree	Agree	Agree	Agree	no						respondent and husband/partner jointly, someone else	respondent and husband/partner jointly, someone else	respondent and husband/partner jointly, someone else	respondent and husband/partner jointly, someone else	respondent and husband/partner jointly, someone else	2	some	easy	no	no	no	no	no	no	yes	yes	yes	yes	yes
your home	untrained traditional birth attendant	Disagree	Agree	Disagree	Agree	Agree	Agree	yes	2	Joined Me For Some Or All Of The Visit With The Heath Provider				respondent and husband/partner jointly, someone else	respondent	respondent and husband/partner jointly, someone else	respondent and husband/partner jointly, someone else	respondent and husband/partner jointly, someone else	4	a lot	possible	no	yes	yes	no	yes	no	yes	yes	yes	yes	yes
your home	relative/friend	Somewhat agree	Somewhat agree	Agree	Agree	Agree	Agree	yes	2	Accompanied/Transported Me To/From The Clinic and/or Waited Outside				respondent and husband/partner jointly, someone else	respondent and husband/partner jointly, someone else	respondent and husband/partner jointly, someone else	respondent and husband/partner jointly, someone else	respondent and husband/partner jointly, someone else	2	uncertain	easy	no	yes	yes	yes	yes	yes	yes	no	no	yes	no
your home	relative/friend	Somewhat agree	Somewhat agree	Somewhat agree	Somewhat agree	Somewhat agree	Somewhat agree	no						respondent and husband/partner jointly, someone else	respondent and husband/partner jointly, someone else	respondent and husband/partner jointly, someone else	respondent and husband/partner jointly, someone else	respondent and husband/partner jointly, someone else	2	some	possible	no	no	no	no	no	no	yes	yes	yes	yes	yes
your home	untrained traditional birth attendant	Disagree	Somewhat agree	Disagree	Agree	Agree	Agree	no						other	respondent and husband/partner jointly, someone else	respondent and husband/partner jointly, someone else	respondent and husband/partner jointly, someone else	respondent	3	some	easy	no	no	no	no	no	no	yes	yes	yes	yes	yes
your home	trained traditional birth attendant	Somewhat agree	Somewhat agree	Somewhat agree	Somewhat agree	Disagree	Disagree							other	respondent	other	respondent	other	0	little	possible	no	no	no	no	no	no	yes	yes	no	yes	yes
your home	untrained traditional birth attendant	Disagree	Disagree	Somewhat agree	Disagree	Disagree	Disagree	no						husband/partner	husband/partner	husband/partner	husband/partner	husband/partner	3	some	easy	no	no	yes	yes	yes	no	yes	yes	yes	yes	yes
government health center		Agree	Agree	Agree	Agree	Agree	Disagree	yes	3	Accompanied/Transported Me To/From The Clinic and/or Waited Outside	yes		yes	respondent and husband/partner jointly, someone else	respondent and husband/partner jointly, someone else	other	respondent and husband/partner jointly, someone else	respondent and husband/partner jointly, someone else	5	a lot	very easy	no	no	no	no	no	no	yes	yes	no	no	yes
your home	trained traditional birth attendant	Agree	Agree	Agree	Agree	Agree	Disagree	no						respondent	respondent	other	respondent and husband/partner jointly, someone else	respondent and husband/partner jointly, someone else	2	a lot	very easy	no	yes	yes	yes	yes	no	yes	no	no	no	no
your home	trained traditional birth attendant	Agree	Agree	Agree	Agree	Somewhat agree	Disagree	no						other	other	other	other	other	0	little	easy	no	no	no	no	no	no	yes	yes	yes	yes	yes
your home	trained traditional birth attendant	Agree	Agree	Agree	Agree	Agree	Disagree	yes	2	Joined Me For Some Or All Of The Visit With The Heath Provider				respondent and husband/partner jointly, someone else	respondent and husband/partner jointly, someone else	respondent and husband/partner jointly, someone else	respondent and husband/partner jointly, someone else	respondent and husband/partner jointly, someone else	5	a lot	very easy	no	no	no	no	no	no	yes	yes	yes	yes	yes
your home	trained traditional birth attendant	Disagree	Disagree	Disagree	Disagree	Disagree	Disagree	no						husband/partner	husband/partner	husband/partner	husband/partner	husband/partner	2	some	possible	no	yes	yes	yes	yes	yes	yes	yes	yes	yes	yes
your home	trained traditional birth attendant	Agree	Agree	Agree	Somewhat agree	Agree	Disagree	yes	1	Accompanied/Transported Me To/From The Clinic and/or Waited Outside				respondent	respondent	other	respondent	respondent	3	uncertain	easy	no	yes	yes	yes	yes	no	no	yes	no	no	no
your home	untrained traditional birth attendant	Disagree	Disagree	Disagree	Somewhat agree	Somewhat agree	Somewhat agree	no						husband/partner	husband/partner	husband/partner	husband/partner	husband/partner	4	some	possible	no	yes	yes	yes	yes	yes	yes	yes	yes	yes	yes
your home	untrained traditional birth attendant	Disagree	Disagree	Disagree	Disagree	Disagree	Disagree	no						husband/partner	husband/partner	husband/partner	husband/partner	husband/partner	3	uncertain	possible	no	yes	yes	yes	yes	no	yes	yes	yes	yes	yes
government health center		Agree	Agree	Agree	Agree	Agree	Disagree	yes	2	Accompanied/Transported Me To/From The Clinic and/or Waited Outside	yes		yes	respondent and husband/partner jointly, someone else	respondent and husband/partner jointly, someone else	other	respondent and husband/partner jointly, someone else	respondent and husband/partner jointly, someone else	3	a lot	very easy	no	no	no	no	no	no	yes	no	no	no	yes
your home	relative/friend	Agree	Agree	Agree	Agree	Agree	Agree	yes	3	Accompanied/Transported Me To/From The Clinic and/or Waited Outside				respondent and husband/partner jointly, someone else	respondent and husband/partner jointly, someone else	respondent and husband/partner jointly, someone else	respondent and husband/partner jointly, someone else	respondent and husband/partner jointly, someone else	3	a lot	very easy	yes	yes	yes	yes	yes	yes	yes	no	no	yes	no
governmental hospital		Agree	Agree	Agree	Agree	Agree	Agree	yes	1	Sat In The Waiting Room	no	l	no	husband/partner	husband/partner	husband/partner	husband/partner	husband/partner	1	some	easy	no	no	no	no	no	no	no	no	no	no	no
other		Agree	Agree	Agree	Agree	Agree	Disagree	no						other	respondent	other	other	respondent and husband/partner jointly, someone else	6	some	very easy	no	yes	yes	yes	yes	no	yes	yes	no	no	no
your home	relative/friend	Somewhat agree	Disagree	Disagree	Disagree	Somewhat agree	Disagree	no						husband/partner	husband/partner	husband/partner	husband/partner	husband/partner	3	uncertain	possible	no	yes	yes	yes	yes	no	yes	yes	yes	yes	yes
governmental hospital		Disagree	Somewhat agree	Disagree	Disagree	Disagree	Disagree	yes	2	Accompanied/Transported Me To/From The Clinic and/or Waited Outside	yes		no	husband/partner	husband/partner	husband/partner	husband/partner	husband/partner	3	uncertain	difficut	no	yes	yes	yes	yes	no	yes	yes	yes	yes	yes
your home	trained traditional birth attendant	Agree	Agree	Agree	Agree	Agree	Agree	yes	1	Joined Me For Some Or All Of The Visit With The Heath Provider				husband/partner	husband/partner	husband/partner	husband/partner	husband/partner	0	uncertain	possible	yes	yes	yes	yes	yes	no	yes	yes	yes	yes	yes
your home	trained traditional birth attendant	Disagree	Disagree	Disagree	Disagree	Disagree	Disagree	no						husband/partner	husband/partner	husband/partner	husband/partner	husband/partner	3	some	possible	no	yes	yes	yes	yes	yes	yes	yes	yes	yes	yes
government health center		Agree	Agree	Agree	Somewhat agree	Agree	Disagree	yes	2	Accompanied/Transported Me To/From The Clinic and/or Waited Outside	yes		no	respondent and husband/partner jointly, someone else	husband/partner	other	husband/partner	husband/partner	5	a lot	easy	no	yes	yes	yes	yes	no	yes	yes	no	no	no
your home	trained traditional birth attendant	Disagree	Disagree	Disagree	Disagree	Disagree	Disagree	yes	1	Accompanied/Transported Me To/From The Clinic and/or Waited Outside				husband/partner	husband/partner	husband/partner	husband/partner	husband/partner	3	some	possible	no	yes	yes	yes	yes	yes	yes	yes	yes	yes	yes
your home	relative/friend	Agree	Agree	Agree	Agree	Agree	Agree							husband/partner	husband/partner	husband/partner	husband/partner	husband/partner	2	some	very easy	no	no	no	no	no	no	yes	yes	yes	yes	yes
your home	untrained traditional birth attendant	Somewhat agree	Agree	Agree	Somewhat agree	Agree	Agree							husband/partner	husband/partner	husband/partner	husband/partner	husband/partner	1	uncertain	very easy	no	no	no	no	no	no	yes	yes	yes	yes	yes
your home	relative/friend	Agree	Agree	Agree	Agree	Agree	Agree							husband/partner	husband/partner	husband/partner	husband/partner	husband/partner	1	little	very easy	no	no	no	no	no	no	yes	yes	yes	yes	yes
your home	untrained traditional birth attendant	Agree	Agree	Agree	Agree	Agree	Agree	no						respondent	respondent and husband/partner jointly, someone else	respondent and husband/partner jointly, someone else	respondent and husband/partner jointly, someone else	respondent and husband/partner jointly, someone else	2	a lot	easy	no	no	no	no	no	no	yes	no	no	yes	yes
your home	untrained traditional birth attendant	Agree	Agree	Agree	Somewhat agree	Somewhat agree	Somewhat agree	no						respondent	respondent	respondent	respondent	respondent	1	some	easy	no	yes	yes	yes	yes	no	yes	no	no	no	no
your home	untrained traditional birth attendant	Agree	Agree	Agree	Agree	Agree	Agree							husband/partner	husband/partner	husband/partner	husband/partner	husband/partner	6	a lot	very easy	no	no	no	no	no	no	yes	yes	no	yes	no
your home	relative/friend	Agree	Agree	Agree	Agree	Agree	Agree	no						respondent and husband/partner jointly, someone else	husband/partner	respondent and husband/partner jointly, someone else	respondent	respondent	6	some	possible	no	no	no	no	no	no	yes	yes	yes	yes	yes
your home	untrained traditional birth attendant	Agree	Agree	Agree	Somewhat agree	Disagree	Disagree	no						husband/partner	husband/partner	husband/partner	husband/partner	husband/partner	2	some	easy	no	no	no	no	no	no	yes	yes	yes	yes	yes
your home	other	Agree	Agree	Agree	Agree	Agree	Agree	yes	1	Sat In The Waiting Room				respondent and husband/partner jointly, someone else	husband/partner	husband/partner	respondent and husband/partner jointly, someone else	respondent and husband/partner jointly, someone else	2	some	easy	no	no	no	no	no	no	yes	yes	yes	yes	yes
your home	untrained traditional birth attendant	Agree	Agree	Agree	Agree	Agree	Agree							respondent	respondent	respondent	respondent	respondent	3	some	possible	no	no	no	no	no	no	yes	yes	yes	yes	yes
your home	trained traditional birth attendant	Agree	Agree	Agree	Agree	Agree	Agree	no						respondent	respondent	respondent	respondent	respondent	2	a lot	easy	no	no	no	no	no	no	yes	no	no	yes	yes
your home	untrained traditional birth attendant	Agree	Agree	Agree	Agree	Disagree	Agree							respondent	respondent	respondent and husband/partner jointly, someone else	respondent	respondent	4	some	easy	no	no	no	no	no	no	yes	yes	no	no	no
your home	relative/friend	Agree	Agree	Agree	Somewhat agree	Somewhat agree	Somewhat agree							respondent and husband/partner jointly, someone else	respondent and husband/partner jointly, someone else	respondent and husband/partner jointly, someone else	respondent and husband/partner jointly, someone else	respondent and husband/partner jointly, someone else	4	a lot	possible	no	no	no	yes	yes	no	no	yes	no	yes	yes
your home	untrained traditional birth attendant	Agree	Agree	Somewhat agree	Somewhat agree	Disagree	Somewhat agree	no						respondent	husband/partner	husband/partner	respondent	respondent	3	some	easy	no	no	no	no	no	no	yes	yes	yes	no	no
your home	untrained traditional birth attendant	Agree	Agree	Agree	Agree	Agree	Agree							husband/partner	husband/partner	husband/partner	husband/partner	husband/partner	1	little	very easy	no	no	no	no	no	no	yes	yes	yes	yes	yes
your home	relative/friend	Agree	Agree	Agree	Agree	Agree	Agree							husband/partner	husband/partner	husband/partner	husband/partner	husband/partner	1	little	very easy	no	no	no	no	no	no	yes	yes	yes	yes	yes
your home	relative/friend	Agree	Somewhat agree	Somewhat agree	Somewhat agree	Somewhat agree	Somewhat agree							respondent	respondent	respondent and husband/partner jointly, someone else	respondent and husband/partner jointly, someone else	respondent and husband/partner jointly, someone else	3	a lot	easy	no	no	no	no	no	no	yes	yes	yes	yes	no
your home	untrained traditional birth attendant	Agree	Agree	Agree	Agree	Agree	Agree							husband/partner	husband/partner	husband/partner	husband/partner	husband/partner	2	some	very easy	no	no	no	no	no	no	yes	yes	yes	yes	yes
governmental hospital		Agree	Agree	Agree	Somewhat agree	Agree	Somewhat agree				yes		yes	respondent and husband/partner jointly, someone else	respondent and husband/partner jointly, someone else	respondent and husband/partner jointly, someone else	respondent and husband/partner jointly, someone else	respondent and husband/partner jointly, someone else	0	none	very difficut	no	yes	yes	yes	yes	no	yes	yes	no	yes	yes
your home	untrained traditional birth attendant	Agree	Agree	Agree	Agree	Agree	Agree							husband/partner	husband/partner	husband/partner	husband/partner	husband/partner	1	a lot	easy	no	no	no	no	no	no	no	yes	no	yes	yes
your home	relative/friend	Agree	Somewhat agree	Somewhat agree	Somewhat agree	Somewhat agree	Agree							other	respondent and husband/partner jointly, someone else	respondent	respondent	other	2	some	possible	no	no	no	no	no	yes	yes	yes	yes	yes	yes
your home	untrained traditional birth attendant	Agree	Agree	Agree	Agree	Agree	Agree	no						other	respondent and husband/partner jointly, someone else	other	respondent and husband/partner jointly, someone else	respondent and husband/partner jointly, someone else	1	a lot	very easy	no	no	no	no	no	no	no	no	no	yes	yes
your home	untrained traditional birth attendant	Agree	Agree	Agree	Agree	Agree	Agree							husband/partner	husband/partner	husband/partner	respondent and husband/partner jointly, someone else	husband/partner	1	little	very easy	no	no	no	no	no	no	yes	yes	yes	yes	yes
your home	untrained traditional birth attendant	Agree	Somewhat agree	Somewhat agree	Somewhat agree	Disagree	Disagree	no						respondent	husband/partner	husband/partner	husband/partner	husband/partner	2	some	easy	no	no	no	no	no	no	yes	yes	yes	yes	yes
your home	untrained traditional birth attendant	Agree	Agree	Agree	Disagree	Disagree	Disagree							respondent	respondent and husband/partner jointly, someone else	husband/partner	husband/partner	husband/partner	8	a lot	very easy	no	no	no	no	no	no	yes	yes	yes	yes	yes
your home	relative/friend	Somewhat agree	Agree	Agree	Agree	Agree	Agree							respondent	respondent	respondent	respondent	respondent	2	a lot	easy	no	no	no	no	no	no	yes	yes	yes	yes	yes
governmental hospital		Agree	Agree	Agree	Agree	Agree	Somewhat agree				yes		yes	respondent	respondent and husband/partner jointly, someone else	respondent and husband/partner jointly, someone else	respondent and husband/partner jointly, someone else	respondent and husband/partner jointly, someone else	2	a lot	possible	no	no	no	no	no	no	yes	yes	no	yes	yes
your home	untrained traditional birth attendant	Agree	Agree	Agree	Agree	Agree	Agree							husband/partner	husband/partner	husband/partner	husband/partner	husband/partner	2	little	very easy	no	no	no	no	no	no	yes	yes	yes	yes	yes
your home	untrained traditional birth attendant	Agree	Agree	Agree	Agree	Agree	Agree							husband/partner	husband/partner	husband/partner	husband/partner	husband/partner	2	little	very easy	no	no	no	no	no	no	yes	yes	yes	yes	yes
your home	untrained traditional birth attendant	Agree	Agree	Agree	Agree	Agree	Agree							husband/partner	husband/partner	husband/partner	husband/partner	husband/partner	2	little	very easy	no	no	no	no	no	no	yes	yes	yes	yes	yes
governmental hospital		Agree	Agree	Agree	Agree	Agree	Somewhat agree	no			no	j	yes	respondent	respondent	respondent and husband/partner jointly, someone else	respondent	respondent	5	some	difficut	no	no	no	no	no	no	yes	yes	yes	yes	yes
your home	untrained traditional birth attendant	Agree	Agree	Agree	Somewhat agree	Agree	Disagree							respondent	respondent	respondent	respondent	respondent	4	a lot	possible	no	no	no	no	no	no	yes	yes	yes	yes	yes
your home	relative/friend	Agree	Agree	Agree	Agree	Somewhat agree	Agree							respondent and husband/partner jointly, someone else	respondent and husband/partner jointly, someone else	respondent and husband/partner jointly, someone else	respondent and husband/partner jointly, someone else	respondent and husband/partner jointly, someone else	10	a lot	possible	no	no	no	yes	no	no	no	no	no	no	yes
your home	untrained traditional birth attendant	Agree	Agree	Agree	Agree	Agree	Agree	yes	1	Joined Me For Some Or All Of The Visit With The Heath Provider				husband/partner	respondent and husband/partner jointly, someone else	respondent and husband/partner jointly, someone else	respondent and husband/partner jointly, someone else	respondent and husband/partner jointly, someone else	1	some	easy	no	no	no	no	no	no	yes	no	no	yes	yes
givernement health post		Somewhat agree	Somewhat agree	Agree	Somewhat agree	Somewhat agree	Agree	no						respondent	respondent	respondent and husband/partner jointly, someone else	respondent	respondent	3	some	difficut	no	no	no	no	no	no	yes	yes	yes	yes	yes
your home	no one	Disagree	Disagree	Disagree	Disagree	Disagree	Disagree							respondent and husband/partner jointly, someone else	respondent and husband/partner jointly, someone else	respondent and husband/partner jointly, someone else	respondent and husband/partner jointly, someone else	respondent and husband/partner jointly, someone else	0	none	easy	no	no	no	no	no	no	yes	no	yes	yes	yes
your home	untrained traditional birth attendant	Agree	Agree	Agree	Agree	Agree	Agree							husband/partner	husband/partner	husband/partner	husband/partner	husband/partner	1	some	very easy	no	no	no	no	no	no	yes	yes	yes	yes	yes
your home	relative/friend	Agree	Agree	Agree	Agree	Disagree	Agree							respondent	respondent	respondent and husband/partner jointly, someone else	respondent	respondent	5	a lot	difficut	no	no	no	no	no	no	yes	yes	yes	yes	yes
your home	untrained traditional birth attendant	Agree	Agree	Agree	Somewhat agree	Agree	Agree							respondent	husband/partner	husband/partner	respondent	respondent	1	a lot	very difficut	yes	yes	yes	yes	yes	yes	yes	yes	yes	yes	yes
your home	untrained traditional birth attendant	Agree	Agree	Agree	Agree	Agree	Agree							husband/partner	husband/partner	husband/partner	husband/partner	husband/partner	1	a lot	easy	no	no	no	no	no	no	yes	no	no	yes	yes
your home	untrained traditional birth attendant	Somewhat agree	Agree	Agree	Agree	Agree	Agree							husband/partner	husband/partner	husband/partner	husband/partner	husband/partner	1	uncertain	very easy	no	no	no	no	no	no	yes	yes	yes	yes	yes
your home	relative/friend	Agree	Agree	Agree	Agree	Agree	Agree							husband/partner	respondent and husband/partner jointly, someone else	respondent and husband/partner jointly, someone else	respondent and husband/partner jointly, someone else	respondent and husband/partner jointly, someone else	3	a lot	possible	no	no	no	no	no	no	yes	yes	no	no	no
your home	untrained traditional birth attendant	Agree	Agree	Agree	Agree	Agree	Agree							respondent and husband/partner jointly, someone else	respondent and husband/partner jointly, someone else	respondent and husband/partner jointly, someone else	respondent and husband/partner jointly, someone else	respondent and husband/partner jointly, someone else	3	a lot	easy	no	no	no	no	no	no	yes	no	yes	yes	yes
other home	untrained traditional birth attendant	Somewhat agree	Somewhat agree	Somewhat agree	Somewhat agree	Somewhat agree	Somewhat agree	yes	3	Sat In The Waiting Room				respondent and husband/partner jointly, someone else	respondent and husband/partner jointly, someone else	respondent and husband/partner jointly, someone else	respondent and husband/partner jointly, someone else	respondent and husband/partner jointly, someone else	2	a lot	very easy	no	no	no	no	no	no	yes	no	no	yes	yes
other home	relative/friend	Agree	Agree	Agree	Agree	Agree	Agree	no						husband/partner	husband/partner	husband/partner	husband/partner	husband/partner	1	some	very easy	no	no	no	no	no	no	yes	yes	yes	yes	yes
your home	untrained traditional birth attendant	Agree	Agree	Somewhat agree	Agree	Agree	Agree	no						respondent	respondent	respondent	respondent	respondent	2	a lot	easy	no	no	no	no	no	no	yes	no	no	yes	yes
your home	untrained traditional birth attendant	Agree	Agree	Agree	Agree	Agree	Agree							husband/partner	husband/partner	husband/partner	husband/partner	husband/partner	2	some	very easy	no	no	no	no	no	no	yes	yes	yes	yes	yes
your home	untrained traditional birth attendant	Agree	Somewhat agree	Somewhat agree	Somewhat agree	Disagree	Disagree	no						respondent	husband/partner	husband/partner	husband/partner	husband/partner	2	little	easy	no	no	no	no	no	no	yes	yes	yes	yes	yes
your home	untrained traditional birth attendant	Agree	Agree	Agree	Somewhat agree	Disagree	Somewhat agree	no						respondent	husband/partner	husband/partner	husband/partner	husband/partner	3	some	easy	no	no	no	no	no	no	yes	yes	yes	yes	yes
your home	untrained traditional birth attendant	Agree	Agree	Agree	Somewhat agree	Disagree	Disagree	no						husband/partner	husband/partner	husband/partner	respondent	husband/partner	4	some	easy	no	no	no	no	no	no	yes	yes	yes	yes	yes
your home	untrained traditional birth attendant	Agree	Somewhat agree	Somewhat agree	Somewhat agree	Disagree	Disagree	no						husband/partner	husband/partner	husband/partner	husband/partner	husband/partner	2	some	easy	no	no	no	no	no	no	yes	yes	yes	yes	yes
your home	untrained traditional birth attendant	Agree	Agree	Agree	Agree	Agree	Agree							respondent and husband/partner jointly, someone else	respondent and husband/partner jointly, someone else	respondent and husband/partner jointly, someone else	respondent and husband/partner jointly, someone else	respondent and husband/partner jointly, someone else	1	a lot	very easy	no	no	no	no	no	no	yes	yes	yes	yes	yes
governmental hospital		Agree	Agree	Agree	Agree	Agree	Agree	no			no	l m	yes	husband/partner	husband/partner	husband/partner	husband/partner	husband/partner	2	some	very easy	no	no	no	no	no	no	no	no	no	no	no
your home	trained traditional birth attendant	Agree	Agree	Agree	Agree	Agree	Agree							respondent and husband/partner jointly, someone else	respondent and husband/partner jointly, someone else	respondent and husband/partner jointly, someone else	respondent and husband/partner jointly, someone else	respondent and husband/partner jointly, someone else	4	some	easy	no	no	no	no	no	no	yes	no	no	yes	yes
your home	untrained traditional birth attendant	Agree	Agree	Agree	Agree	Agree	Somewhat agree							respondent	respondent	respondent and husband/partner jointly, someone else	respondent	respondent	3	some	possible	no	no	no	no	no	no	yes	yes	yes	yes	yes
your home	relative/friend	Agree	Agree	Agree	Agree	Agree	Somewhat agree							respondent	respondent	respondent	respondent	respondent	2	a lot	possible	no	no	no	no	no	no	yes	yes	yes	yes	yes
your home	untrained traditional birth attendant	Agree	Agree	Disagree	Disagree	Agree	Disagree							respondent and husband/partner jointly, someone else	respondent and husband/partner jointly, someone else	respondent and husband/partner jointly, someone else	respondent and husband/partner jointly, someone else	respondent and husband/partner jointly, someone else	1	a lot	very easy	no	no	no	no	no	no	yes	no	no	no	yes
your home	untrained traditional birth attendant	Agree	Agree	Agree	Somewhat agree	Agree	Disagree	no						respondent	respondent and husband/partner jointly, someone else	respondent and husband/partner jointly, someone else	respondent and husband/partner jointly, someone else	respondent and husband/partner jointly, someone else	5	some	possible	no	no	no	no	no	no	yes	yes	yes	yes	yes
your home	untrained traditional birth attendant	Agree	Agree	Agree	Agree	Agree	Somewhat agree							respondent	respondent	respondent and husband/partner jointly, someone else	respondent	respondent	4	a lot	possible	no	no	no	no	no	no	yes	yes	yes	yes	yes
your home	untrained traditional birth attendant	Agree	Somewhat agree	Somewhat agree	Somewhat agree	Disagree	Disagree	no						respondent	husband/partner	husband/partner	husband/partner	husband/partner	2	little	easy	no	no	no	no	no	no	yes	yes	yes	yes	yes
your home	untrained traditional birth attendant	Agree	Agree	Agree	Agree	Somewhat agree	Somewhat agree							husband/partner	respondent and husband/partner jointly, someone else	respondent and husband/partner jointly, someone else	respondent and husband/partner jointly, someone else	respondent and husband/partner jointly, someone else	2	a lot	possible	no	no	no	no	no	no	yes	yes	yes	yes	yes
your home	relative/friend	Agree	Agree	Somewhat agree	Somewhat agree	Somewhat agree	Somewhat agree							respondent	respondent	husband/partner	respondent	respondent	5	a lot	possible	yes	yes	yes	yes	yes	yes	yes	yes	yes	yes	yes
your home	untrained traditional birth attendant	Agree	Agree	Agree	Agree	Agree	Somewhat agree							respondent	respondent	respondent and husband/partner jointly, someone else	respondent	respondent	4	a lot	very easy	no	no	no	no	no	no	yes	yes	yes	yes	no
your home	no one	Agree	Agree	Agree	Agree	Agree	Agree							respondent	husband/partner	husband/partner	husband/partner	husband/partner	0	none	easy	no	no	no	no	no	no	yes	no	yes	yes	yes
your home	untrained traditional birth attendant	Somewhat agree	Agree	Agree	Disagree	Disagree	Disagree							husband/partner	husband/partner	husband/partner	respondent	husband/partner	14	a lot	very easy	no	no	no	no	no	no	yes	yes	no	yes	no
your home	untrained traditional birth attendant	Agree	Agree	Agree	Agree	Agree	Agree	no						husband/partner	husband/partner	husband/partner	husband/partner	husband/partner	2	little	very easy	no	no	no	no	no	no	yes	yes	yes	yes	yes
your home	untrained traditional birth attendant	Agree	Agree	Agree	Agree	Agree	Agree							husband/partner	husband/partner	husband/partner	husband/partner	husband/partner	1	little	very easy	no	no	no	no	no	no	yes	yes	yes	yes	yes
your home	untrained traditional birth attendant	Agree	Agree	Agree	Agree	Agree	Agree							husband/partner	husband/partner	husband/partner	husband/partner	husband/partner	2	uncertain	very easy	no	no	no	no	no	no	yes	yes	yes	yes	yes
your home	untrained traditional birth attendant	Agree	Agree	Agree	Somewhat agree	Disagree	Disagree	no						husband/partner	husband/partner	husband/partner	husband/partner	husband/partner	3	little	easy	no	no	no	no	no	no	yes	yes	yes	yes	yes
your home	untrained traditional birth attendant	Agree	Agree	Somewhat agree	Somewhat agree	Disagree	Somewhat agree	no						respondent	husband/partner	respondent	respondent	respondent	2	some	easy	no	yes	yes	yes	yes	yes	yes	yes	yes	yes	no
your home	untrained traditional birth attendant	Agree	Agree	Agree	Agree	Agree	Agree							husband/partner	husband/partner	husband/partner	husband/partner	husband/partner	2	some	very easy	no	no	no	no	no	no	yes	yes	yes	yes	yes
your home	untrained traditional birth attendant	Agree	Agree	Somewhat agree	Agree	Agree	Agree							respondent and husband/partner jointly, someone else	respondent and husband/partner jointly, someone else	respondent and husband/partner jointly, someone else	respondent and husband/partner jointly, someone else	respondent and husband/partner jointly, someone else	3	some	easy	no	no	no	no	no	no	yes	no	no	yes	yes
your home	relative/friend	Agree	Agree	Agree	Agree	Somewhat agree	Agree							respondent	respondent	respondent	respondent	husband/partner	8	uncertain	possible	no	no	no	no	no	no	no	no	no	no	no
your home	untrained traditional birth attendant	Agree	Agree	Agree	Agree	Agree	Agree							husband/partner	husband/partner	husband/partner	husband/partner	husband/partner	1	uncertain	easy	no	no	no	no	no	no	yes	yes	yes	yes	yes
your home	trained traditional birth attendant	Agree	Agree	Disagree	Somewhat agree	Somewhat agree	Disagree	no						respondent and husband/partner jointly, someone else	other	other	respondent and husband/partner jointly, someone else	respondent and husband/partner jointly, someone else	3	some	easy	no	yes	yes	yes	yes	yes	yes	no	no	yes	no
your home	trained traditional birth attendant	Agree	Agree	Agree	Agree	Agree	Agree	no						respondent and husband/partner jointly, someone else	respondent and husband/partner jointly, someone else	respondent and husband/partner jointly, someone else	respondent and husband/partner jointly, someone else	respondent and husband/partner jointly, someone else	2	a lot	easy	no	no	no	no	no	no	yes	yes	yes	yes	yes
other home	relative/friend	Agree	Agree	Agree	Agree	Agree	Agree							husband/partner	husband/partner	husband/partner	husband/partner	husband/partner	2	some	very easy	no	no	no	no	no	no	yes	yes	yes	yes	yes
your home	no one	Somewhat agree	Somewhat agree	Disagree	Disagree	Disagree	Disagree	no						respondent and husband/partner jointly, someone else	husband/partner	respondent and husband/partner jointly, someone else	husband/partner	respondent and husband/partner jointly, someone else	0	none	easy	no	no	no	no	no	no	yes	no	no	no	yes
your home	untrained traditional birth attendant	Agree	Agree	Agree	Agree	Agree	Agree	no						husband/partner	husband/partner	husband/partner	husband/partner	husband/partner	1	uncertain	very easy	no	no	no	no	no	no	yes	yes	yes	yes	yes
your home	untrained traditional birth attendant	Somewhat agree	Agree	Somewhat agree	Somewhat agree	Agree	Agree							husband/partner	husband/partner	husband/partner	husband/partner	husband/partner	1	a lot	very easy	no	no	no	no	no	no	yes	yes	yes	yes	yes
your home	relative/friend	Agree	Agree	Agree	Agree	Agree	Agree							respondent and husband/partner jointly, someone else	respondent and husband/partner jointly, someone else	respondent and husband/partner jointly, someone else	respondent and husband/partner jointly, someone else	respondent and husband/partner jointly, someone else	4	a lot	possible	yes	no	no	no	no	no	yes	yes	no	yes	yes
your home	untrained traditional birth attendant	Agree	Agree	Somewhat agree	Somewhat agree	Disagree	Somewhat agree	no						respondent	husband/partner	husband/partner	husband/partner	husband/partner	3	some	easy	no	no	yes	yes	yes	yes	yes	yes	yes	yes	yes
your home	untrained traditional birth attendant	Agree	Agree	Agree	Agree	Agree	Agree							husband/partner	husband/partner	husband/partner	husband/partner	husband/partner	1	some	very easy	no	no	no	no	no	no	yes	yes	yes	yes	yes
your home	untrained traditional birth attendant	Agree	Agree	Agree	Agree	Agree	Agree							husband/partner	husband/partner	husband/partner	husband/partner	husband/partner	2	some	very easy	no	no	no	no	no	no	yes	yes	yes	yes	yes
your home	untrained traditional birth attendant	Agree	Agree	Agree	Agree	Agree	Agree							respondent	respondent	respondent	respondent	respondent	2	some	possible	yes	no	no	no	no	no	yes	yes	yes	yes	no
government health center		Agree	Agree	Agree	Agree	Somewhat agree	Somewhat agree	no			no	l	no	respondent	respondent and husband/partner jointly, someone else	respondent and husband/partner jointly, someone else	respondent	respondent	4	a lot	possible	yes	yes	yes	yes	yes	yes	yes	yes	yes	yes	no
your home	untrained traditional birth attendant	Agree	Agree	Agree	Agree	Agree	Somewhat agree							respondent	respondent	respondent	respondent	respondent	5	a lot	possible	yes	yes	yes	yes	yes	yes	yes	yes	yes	yes	yes
your home	untrained traditional birth attendant	Agree	Agree	Agree	Agree	Agree	Agree							husband/partner	husband/partner	husband/partner	husband/partner	husband/partner	2	little	very easy	no	no	no	no	no	no	yes	yes	yes	yes	yes
your home	untrained traditional birth attendant	Agree	Agree	Agree	Agree	Agree	Agree							husband/partner	husband/partner	husband/partner	husband/partner	husband/partner	10	a lot	easy	no	no	no	no	no	no	yes	yes	no	yes	yes
your home	untrained traditional birth attendant	Agree	Agree	Agree	Agree	Agree	Agree							husband/partner	husband/partner	husband/partner	husband/partner	husband/partner	2	little	very easy	no	no	no	no	no	no	yes	yes	yes	yes	yes
your home	untrained traditional birth attendant	Agree	Agree	Agree	Agree	Agree	Agree							respondent	husband/partner	husband/partner	husband/partner	husband/partner	2	a lot	easy	no	no	no	no	no	no	yes	no	no	yes	yes
your home	untrained traditional birth attendant	Agree	Agree	Agree	Agree	Agree	Agree							respondent and husband/partner jointly, someone else	respondent and husband/partner jointly, someone else	respondent and husband/partner jointly, someone else	respondent and husband/partner jointly, someone else	respondent and husband/partner jointly, someone else	2	some	easy	no	no	no	no	no	no	yes	no	no	yes	yes
your home	untrained traditional birth attendant	Agree	Agree	Somewhat agree	Somewhat agree	Disagree	Disagree	no						respondent	husband/partner	husband/partner	husband/partner	husband/partner	1	some	easy	no	no	no	no	no	no	yes	yes	yes	yes	yes
your home	untrained traditional birth attendant	Agree	Agree	Somewhat agree	Somewhat agree	Disagree	Somewhat agree	no						respondent	respondent	husband/partner	husband/partner	husband/partner	2	some	easy	no	no	no	no	yes	no	no	no	no	no	no
other home	relative/friend	Agree	Agree	Agree	Agree	Agree	Agree							husband/partner	husband/partner	husband/partner	husband/partner	husband/partner	1	little	very easy	no	no	no	no	no	no	yes	yes	yes	yes	yes
your home	untrained traditional birth attendant	Agree	Agree	Agree	Agree	Agree	Agree	yes	1	Sat In The Waiting Room				respondent and husband/partner jointly, someone else	respondent	husband/partner	husband/partner	husband/partner	1	a lot	easy	no	no	no	no	no	no	yes	no	no	yes	yes
your home	untrained traditional birth attendant	Agree	Agree	Agree	Agree	Somewhat agree	Agree							husband/partner	husband/partner	husband/partner	husband/partner	husband/partner	12	a lot	easy	no	no	no	no	no	no	yes	yes	yes	yes	yes
your home	untrained traditional birth attendant	Agree	Agree	Agree	Agree	Agree	Agree							husband/partner	husband/partner	husband/partner	husband/partner	husband/partner	2	little	very easy	no	no	no	no	no	no	yes	yes	yes	yes	yes
your home	untrained traditional birth attendant	Agree	Agree	Agree	Agree	Agree	Somewhat agree							respondent	respondent	respondent and husband/partner jointly, someone else	respondent	respondent and husband/partner jointly, someone else	6	a lot	difficut	no	no	no	no	no	no	yes	yes	yes	yes	no
your home	untrained traditional birth attendant	Agree	Agree	Agree	Agree	Agree	Agree	no						respondent	respondent	respondent	respondent	respondent	0	none	easy	no	no	no	no	no	no	yes	no	no	yes	yes
your home	other	Somewhat agree	Somewhat agree	Agree	Agree	Somewhat agree	Somewhat agree	no						respondent and husband/partner jointly, someone else	respondent and husband/partner jointly, someone else	respondent and husband/partner jointly, someone else	respondent and husband/partner jointly, someone else	respondent and husband/partner jointly, someone else	1	a lot	possible	no	no	no	no	no	no	no	no	no	no	no
your home	untrained traditional birth attendant	Agree	Agree	Agree	Agree	Agree	Agree							husband/partner	husband/partner	husband/partner	husband/partner	husband/partner	1	little	very easy	no	no	no	no	no	no	yes	yes	yes	yes	yes
your home	untrained traditional birth attendant	Agree	Agree	Agree	Agree	Agree	Agree							respondent and husband/partner jointly, someone else	respondent and husband/partner jointly, someone else	respondent and husband/partner jointly, someone else	respondent and husband/partner jointly, someone else	respondent and husband/partner jointly, someone else	0	none	very difficut	no	yes	yes	yes	yes	no	yes	yes	yes	yes	yes
your home	untrained traditional birth attendant	Agree	Agree	Agree	Somewhat agree	Somewhat agree	Disagree	no						respondent	respondent	husband/partner	respondent	husband/partner	3	some	easy	no	no	no	no	no	no	yes	no	yes	yes	no
your home	community health agent	Agree	Agree	Agree	Somewhat agree	Agree	Agree							husband/partner	husband/partner	husband/partner	husband/partner	husband/partner	2	some	very easy	no	no	no	no	no	no	yes	yes	yes	yes	yes
governmental hospital		Agree	Agree	Agree	Agree	Agree	Agree	no			no	l	no	respondent	respondent	husband/partner	respondent	respondent	2	some	possible	no	no	no	no	no	no	yes	yes	yes	yes	yes
your home	untrained traditional birth attendant	Agree	Agree	Agree	Agree	Agree	Agree							husband/partner	husband/partner	husband/partner	husband/partner	husband/partner	2	little	very easy	no	no	no	no	no	no	yes	yes	yes	yes	yes
your home	untrained traditional birth attendant	Agree	Agree	Agree	Somewhat agree	Disagree	Disagree	no						respondent	respondent	husband/partner	respondent	respondent	6	some	easy	no	no	no	no	no	no	yes	yes	yes	yes	yes
other home	untrained traditional birth attendant	Agree	Agree	Somewhat agree	Agree	Agree	Agree							husband/partner	husband/partner	husband/partner	husband/partner	husband/partner	1	little	very easy	no	no	no	no	no	no	yes	yes	yes	yes	yes
governmental hospital		Agree	Agree	Agree	Agree	Agree	Agree				yes		yes	respondent and husband/partner jointly, someone else	respondent and husband/partner jointly, someone else	respondent and husband/partner jointly, someone else	respondent	respondent and husband/partner jointly, someone else	2	a lot	possible	no	no	no	no	yes	no	yes	yes	no	yes	yes
government health center		Disagree	Disagree	Disagree	Disagree	Disagree	Disagree	no			no	f	yes	respondent	respondent	respondent and husband/partner jointly, someone else	respondent	respondent	1	some	easy	yes	yes	yes	yes	yes	yes	yes	no	yes	yes	no
your home	other	Agree	Agree	Agree	Agree	Agree	Agree							respondent and husband/partner jointly, someone else	respondent and husband/partner jointly, someone else	respondent and husband/partner jointly, someone else	respondent and husband/partner jointly, someone else	respondent and husband/partner jointly, someone else	2	a lot	possible	yes	no	no	no	no	no	no	no	no	no	yes
your home	untrained traditional birth attendant	Agree	Agree	Agree	Agree	Agree	Agree							respondent	respondent	respondent and husband/partner jointly, someone else	respondent	respondent	3	uncertain	possible	no	no	no	no	no	no	yes	yes	yes	yes	no
your home	relative/friend	Agree	Somewhat agree	Somewhat agree	Somewhat agree	Somewhat agree	Disagree							respondent	respondent	respondent	respondent	respondent	3	a lot	difficut	no	no	no	no	no	no	yes	yes	yes	yes	yes
your home	untrained traditional birth attendant	Agree	Agree	Agree	Agree	Somewhat agree	Disagree							respondent	respondent	husband/partner	respondent	respondent	3	uncertain	easy	no	no	no	no	no	no	yes	yes	yes	yes	yes
your home	untrained traditional birth attendant	Somewhat agree	Somewhat agree	Somewhat agree	Somewhat agree	Disagree	Disagree							respondent and husband/partner jointly, someone else	respondent and husband/partner jointly, someone else	respondent and husband/partner jointly, someone else	respondent and husband/partner jointly, someone else	respondent and husband/partner jointly, someone else	2	a lot	very easy	no	no	no	no	no	no	no	no	no	no	no
other home	relative/friend	Agree	Agree	Agree	Somewhat agree	Somewhat agree	Disagree	no						respondent and husband/partner jointly, someone else	respondent and husband/partner jointly, someone else	respondent and husband/partner jointly, someone else	respondent	respondent and husband/partner jointly, someone else	1	a lot	very easy	no	no	no	no	no	no	yes	yes	yes	yes	yes
your home	relative/friend	Agree	Agree	Agree	Agree	Agree	Agree	yes	2	Accompanied/Transported Me To/From The Clinic and/or Waited Outside				respondent	respondent and husband/partner jointly, someone else	respondent	respondent and husband/partner jointly, someone else	respondent and husband/partner jointly, someone else	4	uncertain	possible	yes	yes	yes	yes	yes	no	no	no	no	no	yes
your home	untrained traditional birth attendant	Agree	Agree	Agree	Agree	Agree	Agree							husband/partner	husband/partner	husband/partner	husband/partner	husband/partner	1	little	very easy	no	no	no	no	no	no	yes	yes	yes	yes	yes
your home	trained traditional birth attendant	Agree	Agree	Agree	Agree	Agree	Somewhat agree	no						respondent	respondent	respondent	respondent	respondent	1	some	easy	no	no	no	no	no	no	yes	yes	yes	yes	yes
your home	untrained traditional birth attendant	Agree	Agree	Agree	Agree	Agree	Agree							husband/partner	husband/partner	husband/partner	husband/partner	husband/partner	0	none	easy	no	no	no	no	no	no	yes	yes	yes	yes	yes
your home	untrained traditional birth attendant	Agree	Agree	Agree	Agree	Disagree	Disagree							husband/partner	husband/partner	husband/partner	husband/partner	husband/partner	8	some	easy	no	no	no	no	no	no	yes	yes	no	yes	yes
your home	untrained traditional birth attendant	Agree	Agree	Agree	Agree	Agree	Somewhat agree							respondent and husband/partner jointly, someone else	respondent and husband/partner jointly, someone else	husband/partner	husband/partner	husband/partner	8	a lot	very easy	no	no	no	no	no	no	yes	yes	yes	yes	yes
your home	untrained traditional birth attendant	Agree	Agree	Somewhat agree	Disagree	Disagree	Somewhat agree	no						respondent	respondent	respondent	husband/partner	respondent	2	some	easy	no	no	no	no	no	no	no	no	yes	no	no
your home	untrained traditional birth attendant	Agree	Agree	Agree	Agree	Agree	Agree							husband/partner	husband/partner	husband/partner	husband/partner	husband/partner	2	some	very easy	no	no	no	no	no	no	yes	yes	yes	yes	yes
your home	relative/friend	Agree	Agree	Agree	Agree	Agree	Agree							husband/partner	husband/partner	husband/partner	husband/partner	husband/partner	1	little	very easy	no	no	no	no	no	no	yes	yes	yes	yes	yes
your home	untrained traditional birth attendant	Agree	Agree	Somewhat agree	Somewhat agree	Disagree	Disagree	no						respondent	husband/partner	husband/partner	husband/partner	husband/partner	2	some	easy	no	no	no	no	no	no	yes	yes	yes	yes	yes
your home	relative/friend	Agree	Agree	Agree	Agree	Agree	Agree							respondent and husband/partner jointly, someone else	respondent and husband/partner jointly, someone else	respondent and husband/partner jointly, someone else	respondent and husband/partner jointly, someone else	respondent and husband/partner jointly, someone else	4	a lot	possible	no	no	no	yes	yes	yes	yes	yes	no	no	yes
your home	untrained traditional birth attendant	Agree	Agree	Agree	Agree	Agree	Agree	no						respondent	respondent	respondent	respondent	respondent	2	a lot	easy	no	no	no	no	no	no	yes	no	no	yes	no
your home	relative/friend	Agree	Agree	Agree	Agree	Agree	Agree							husband/partner	husband/partner	husband/partner	husband/partner	husband/partner	2	little	very easy	no	no	no	no	no	no	yes	yes	yes	yes	yes
your home	untrained traditional birth attendant	Agree	Agree	Somewhat agree	Somewhat agree	Disagree	Disagree	no						respondent	husband/partner	husband/partner	husband/partner	husband/partner	2	some	easy	yes	yes	yes	yes	yes	no	yes	yes	yes	yes	yes
government health center		Agree	Agree	Agree	Agree	Agree	Agree				no	f	yes	respondent	respondent	respondent and husband/partner jointly, someone else	respondent	respondent	5	a lot	possible	no	no	no	no	no	no	yes	yes	yes	yes	yes
your home	untrained traditional birth attendant	Agree	Agree	Agree	Agree	Agree	Agree							husband/partner	husband/partner	husband/partner	husband/partner	husband/partner	2	little	very easy	no	no	no	no	no	no	yes	yes	yes	yes	yes
your home	trained traditional birth attendant	Agree	Agree	Agree	Somewhat agree	Disagree	Disagree	no						husband/partner	husband/partner	husband/partner	husband/partner	husband/partner	2	some	easy	no	no	no	no	no	no	yes	yes	yes	yes	yes
your home	relative/friend	Somewhat agree	Somewhat agree	Somewhat agree	Somewhat agree	Agree	Agree							respondent and husband/partner jointly, someone else	respondent and husband/partner jointly, someone else	respondent and husband/partner jointly, someone else	respondent and husband/partner jointly, someone else	respondent and husband/partner jointly, someone else	1	some	possible	no	no	no	no	no	no	yes	yes	yes	yes	yes
your home	trained traditional birth attendant	Agree	Agree	Agree	Somewhat agree	Disagree	Disagree	no						respondent	husband/partner	husband/partner	husband/partner	husband/partner	2	some	easy	no	no	no	no	no	no	yes	yes	yes	yes	yes
other home	untrained traditional birth attendant	Agree	Agree	Disagree	Agree	Disagree	Disagree	no						other	other	other	husband/partner	husband/partner	3	uncertain	very easy	no	no	no	no	no	no	no	no	no	no	no
your home	untrained traditional birth attendant	Agree	Agree	Agree	Somewhat agree	Agree	Agree	no						husband/partner	respondent	husband/partner	respondent	respondent	1	a lot	possible	no	no	no	no	no	no	yes	yes	yes	yes	no
your home	untrained traditional birth attendant	Agree	Somewhat agree	Somewhat agree	Somewhat agree	Disagree	Disagree	no						respondent	husband/partner	husband/partner	husband/partner	husband/partner	2	some	possible	no	no	no	no	no	no	yes	yes	yes	yes	yes
your home	untrained traditional birth attendant	Agree	Agree	Agree	Agree	Agree	Agree	no						respondent and husband/partner jointly, someone else	husband/partner	husband/partner	husband/partner	husband/partner	1	some	easy	no	no	no	no	no	no	yes	yes	yes	yes	yes
your home	untrained traditional birth attendant	Agree	Agree	Somewhat agree	Somewhat agree	Disagree	Disagree	no						respondent	husband/partner	husband/partner	husband/partner	husband/partner	2	some	easy	no	no	no	no	no	no	yes	yes	yes	yes	yes
your home	untrained traditional birth attendant	Agree	Somewhat agree	Agree	Somewhat agree	Disagree	Disagree	no						respondent	husband/partner	husband/partner	husband/partner	husband/partner	2	some	easy	no	no	no	no	no	no	yes	yes	yes	yes	yes
your home	untrained traditional birth attendant	Agree	Agree	Agree	Agree	Agree	Agree							husband/partner	husband/partner	husband/partner	husband/partner	husband/partner	2	some	very easy	no	no	no	no	no	no	yes	yes	yes	yes	yes
other home	relative/friend	Agree	Agree	Agree	Agree	Agree	Agree							husband/partner	husband/partner	husband/partner	husband/partner	husband/partner	1	uncertain	very easy	no	no	no	no	no	no	yes	yes	yes	yes	yes
your home	untrained traditional birth attendant	Agree	Agree	Agree	Agree	Agree	Agree							husband/partner	husband/partner	husband/partner	husband/partner	husband/partner	1	some	very easy	no	no	no	no	no	no	yes	yes	yes	yes	yes
your home	untrained traditional birth attendant	Agree	Agree	Agree	Somewhat agree	Disagree	Disagree	no						respondent	husband/partner	husband/partner	husband/partner	husband/partner	2	little	possible	no	no	no	no	no	no	yes	yes	yes	yes	yes
your home	relative/friend	Somewhat agree	Agree	Agree	Agree	Agree	Agree							husband/partner	husband/partner	husband/partner	husband/partner	husband/partner	1	some	very easy	no	no	no	no	no	no	yes	yes	yes	yes	yes
your home	relative/friend	Agree	Agree	Agree	Agree	Agree	Disagree							respondent	respondent	respondent	respondent	respondent	2	little	possible	no	no	no	no	no	no	no	no	no	no	no
your home	trained traditional birth attendant	Agree	Agree	Agree	Somewhat agree	Disagree	Disagree	no						respondent	husband/partner	husband/partner	husband/partner	husband/partner	4	some	possible	no	no	no	no	no	no	yes	yes	yes	yes	yes
your home	untrained traditional birth attendant	Agree	Agree	Agree	Agree	Agree	Agree							husband/partner	husband/partner	husband/partner	husband/partner	husband/partner	2	uncertain	very easy	no	no	no	no	no	no	yes	yes	yes	yes	yes
your home	untrained traditional birth attendant	Agree	Agree	Agree	Agree	Somewhat agree	Agree							husband/partner	husband/partner	husband/partner	husband/partner	husband/partner	1	little	very easy	no	no	no	no	no	no	yes	yes	yes	yes	yes
your home	relative/friend	Agree	Agree	Agree	Somewhat agree	Somewhat agree	Somewhat agree							respondent and husband/partner jointly, someone else	respondent and husband/partner jointly, someone else	respondent and husband/partner jointly, someone else	respondent and husband/partner jointly, someone else	respondent and husband/partner jointly, someone else	3	some	possible	no	no	no	no	no	no	yes	yes	yes	yes	no
your home	relative/friend	Agree	Agree	Agree	Agree	Agree	Disagree							respondent	respondent	respondent	respondent	respondent	2	little	difficut	yes	no	yes	no	yes	no	no	no	no	no	no
other home	untrained traditional birth attendant	Agree	Agree	Agree	Agree	Agree	Agree							husband/partner	husband/partner	husband/partner	husband/partner	husband/partner	1	little	very easy	no	no	no	no	no	no	yes	yes	yes	yes	yes
other home	untrained traditional birth attendant	Agree	Agree	Agree	Agree	Agree	Agree							husband/partner	husband/partner	husband/partner	husband/partner	husband/partner	1	some	very easy	no	no	yes	no	no	no	yes	yes	yes	yes	yes
your home	untrained traditional birth attendant	Agree	Agree	Somewhat agree	Agree	Agree	Agree							husband/partner	husband/partner	husband/partner	husband/partner	husband/partner	1	a lot	very easy	no	no	no	no	no	no	yes	yes	yes	yes	yes
your home	relative/friend	Agree	Agree	Agree	Agree	Agree	Somewhat agree							respondent	respondent and husband/partner jointly, someone else	husband/partner	respondent	respondent	6	uncertain	possible	no	no	no	no	no	no	yes	yes	yes	yes	yes
your home	trained traditional birth attendant	Agree	Agree	Somewhat agree	Somewhat agree	Agree	Disagree	no						respondent and husband/partner jointly, someone else	other	other	respondent and husband/partner jointly, someone else	respondent and husband/partner jointly, someone else	2	some	very easy	no	no	no	no	no	no	no	no	no	no	no
other home	untrained traditional birth attendant	Agree	Agree	Agree	Agree	Agree	Agree							husband/partner	husband/partner	husband/partner	husband/partner	husband/partner	3	some	easy	no	no	no	no	no	no	yes	no	no	yes	yes
your home	relative/friend	Agree	Agree	Agree	Agree	Agree	Agree	no						respondent and husband/partner jointly, someone else	respondent and husband/partner jointly, someone else	respondent and husband/partner jointly, someone else	respondent and husband/partner jointly, someone else	respondent and husband/partner jointly, someone else	1	a lot	very difficut	no	no	no	yes	yes	yes	yes	yes	yes	yes	yes
your home	untrained traditional birth attendant	Agree	Agree	Agree	Agree	Agree	Agree	no						respondent and husband/partner jointly, someone else	respondent and husband/partner jointly, someone else	respondent and husband/partner jointly, someone else	respondent and husband/partner jointly, someone else	respondent and husband/partner jointly, someone else	1	a lot	possible	no	no	no	no	no	no	yes	yes	yes	yes	yes
your home	relative/friend	Agree	Agree	Agree	Agree	Agree	Agree							husband/partner	husband/partner	husband/partner	husband/partner	husband/partner	1	uncertain	very easy	no	no	no	no	no	no	yes	yes	yes	yes	yes
government health center		Agree	Agree	Disagree	Agree	Agree	Agree	yes	1	Sat In The Waiting Room	yes		no	husband/partner	respondent	other	husband/partner	husband/partner	3	a lot	very easy	yes	yes	yes	yes	yes	yes	no	no	no	no	no
your home	relative/friend	Agree	Agree	Agree	Agree	Agree	Agree							respondent and husband/partner jointly, someone else	respondent and husband/partner jointly, someone else	respondent and husband/partner jointly, someone else	respondent and husband/partner jointly, someone else	respondent and husband/partner jointly, someone else	0	none	possible	no	no	no	no	no	no	yes	yes	yes	yes	yes
your home	relative/friend	Agree	Agree	Agree	Agree	Agree	Agree							respondent	respondent	respondent	respondent	respondent	2	little	possible	no	no	no	no	no	no	no	no	no	no	no
your home	trained traditional birth attendant	Agree	Agree	Agree	Agree	Agree	Disagree							other	other	other	other	other	0	some	easy	no	yes	yes	yes	yes	yes	no	no	no	no	no
your home	relative/friend	Agree	Agree	Agree	Agree	Agree	Agree							husband/partner	husband/partner	husband/partner	husband/partner	husband/partner	1	some	very easy	no	no	no	no	no	no	yes	yes	yes	yes	yes
your home	relative/friend	Agree	Agree	Agree	Agree	Agree	Agree							husband/partner	husband/partner	husband/partner	husband/partner	husband/partner	2	some	very easy	no	no	no	no	no	no	yes	yes	yes	yes	yes
government health center		Agree	Agree	Somewhat agree	Somewhat agree	Agree	Disagree	yes	2	Joined Me For Some Or All Of The Visit With The Heath Provider	yes		no	respondent	respondent and husband/partner jointly, someone else	other	respondent and husband/partner jointly, someone else	respondent and husband/partner jointly, someone else	3	some	possible	no	no	no	no	no	no	no	no	no	no	no
governmental hospital		Agree	Agree	Agree	Agree	Agree	Agree				yes		no	respondent and husband/partner jointly, someone else	respondent and husband/partner jointly, someone else	respondent and husband/partner jointly, someone else	respondent and husband/partner jointly, someone else	respondent and husband/partner jointly, someone else	2	a lot	possible	no	yes	yes	yes	yes	yes	yes	no	yes	yes	yes
your home	untrained traditional birth attendant	Agree	Agree	Agree	Agree	Agree	Agree							respondent	respondent	respondent	respondent	respondent	2	some	easy	no	no	no	no	no	no	no	no	no	no	no
your home	relative/friend	Agree	Agree	Agree	Agree	Agree	Disagree							respondent	respondent	respondent	respondent	respondent	2	little	possible	no	no	no	no	no	no	no	no	no	no	no
governmental hospital		Agree	Agree	Agree	Agree	Agree	Agree				no	c	yes	respondent and husband/partner jointly, someone else	respondent and husband/partner jointly, someone else	respondent and husband/partner jointly, someone else	respondent and husband/partner jointly, someone else	respondent and husband/partner jointly, someone else	3	some	possible	no	no	no	no	no	no	yes	yes	yes	no	yes
your home	relative/friend	Agree	Agree	Agree	Agree	Agree	Disagree	no						husband/partner	husband/partner	husband/partner	husband/partner	husband/partner	2	some	very easy	no	yes	yes	yes	yes	no	yes	no	no	no	no
your home	untrained traditional birth attendant	Agree	Agree	Agree	Somewhat agree	Agree	Disagree							respondent	respondent	respondent and husband/partner jointly, someone else	respondent	respondent	5	a lot	very easy	no	no	no	no	no	no	yes	yes	yes	yes	yes
government health center		Agree	Agree	Agree	Agree	Agree	Agree				no	l	no	respondent	respondent	respondent	respondent	respondent	4	a lot	easy	no	no	no	no	no	no	yes	yes	yes	yes	yes
your home	trained traditional birth attendant	Agree	Agree	Disagree	Somewhat agree	Somewhat agree	Disagree							other	other	other	respondent and husband/partner jointly, someone else	respondent and husband/partner jointly, someone else	2	none	easy	no	no	no	no	no	no	no	no	no	no	no
government health center		Agree	Agree	Agree	Agree	Agree	Agree	no			no	f	no	respondent and husband/partner jointly, someone else	respondent and husband/partner jointly, someone else	respondent and husband/partner jointly, someone else	respondent	husband/partner	0	some	possible	no	no	no	no	no	no	yes	yes	yes	yes	yes
your home	untrained traditional birth attendant	Agree	Agree	Agree	Agree	Agree	Agree							husband/partner	husband/partner	husband/partner	husband/partner	husband/partner	1	little	very easy	no	no	no	no	no	no	yes	yes	yes	yes	yes
your home	untrained traditional birth attendant	Agree	Agree	Agree	Agree	Agree	Agree							husband/partner	husband/partner	husband/partner	husband/partner	husband/partner	1	little	very easy	no	no	no	no	no	no	yes	yes	yes	yes	yes
your home	relative/friend	Agree	Agree	Agree	Agree	Agree	Disagree							respondent	respondent	respondent	respondent	respondent	2	little	possible	no	no	no	no	no	no	no	no	no	no	no
your home	relative/friend	Agree	Agree	Agree	Agree	Agree	Disagree							husband/partner	husband/partner	other	husband/partner	husband/partner	2	some	possible	no	no	yes	yes	yes	no	no	no	no	no	yes
your home	untrained traditional birth attendant	Agree	Agree	Agree	Agree	Agree	Agree							respondent and husband/partner jointly, someone else	respondent and husband/partner jointly, someone else	husband/partner	husband/partner	husband/partner	2	a lot	possible	no	no	no	no	no	no	yes	yes	yes	yes	yes
your home	relative/friend	Agree	Agree	Agree	Agree	Agree	Agree							husband/partner	husband/partner	husband/partner	husband/partner	husband/partner	1	some	very easy	no	no	no	no	no	no	yes	yes	yes	yes	yes
your home	trained traditional birth attendant	Somewhat agree	Agree	Agree	Somewhat agree	Disagree	Disagree	no						respondent	husband/partner	husband/partner	husband/partner	husband/partner	3	little	possible	no	no	no	no	no	no	yes	yes	yes	yes	yes
your home	untrained traditional birth attendant	Agree	Agree	Agree	Agree	Agree	Agree							husband/partner	husband/partner	husband/partner	husband/partner	husband/partner	1	little	very easy	no	no	no	no	no	no	yes	yes	yes	yes	yes
your home	untrained traditional birth attendant	Agree	Agree	Agree	Agree	Agree	Agree							husband/partner	husband/partner	husband/partner	husband/partner	husband/partner	2	some	very easy	no	no	no	no	no	no	yes	yes	yes	yes	yes
your home	untrained traditional birth attendant	Agree	Agree	Somewhat agree	Somewhat agree	Somewhat agree	Somewhat agree							respondent	respondent and husband/partner jointly, someone else	respondent and husband/partner jointly, someone else	respondent and husband/partner jointly, someone else	respondent and husband/partner jointly, someone else	6	some	possible	no	no	no	no	no	no	yes	yes	yes	yes	no
other home	relative/friend	Agree	Agree	Agree	Agree	Agree	Agree							husband/partner	husband/partner	husband/partner	husband/partner	husband/partner	1	some	very easy	no	no	no	no	no	no	yes	yes	yes	yes	yes
your home	relative/friend	Agree	Agree	Somewhat agree	Agree	Agree	Agree							husband/partner	husband/partner	husband/partner	husband/partner	respondent and husband/partner jointly, someone else	1	little	very easy	no	no	no	no	no	no	yes	yes	yes	yes	yes
your home	untrained traditional birth attendant	Agree	Agree	Agree	Agree	Agree	Agree							husband/partner	husband/partner	husband/partner	husband/partner	husband/partner	1	little	very easy	no	no	no	no	no	no	yes	yes	yes	yes	yes
your home	relative/friend	Agree	Agree	Agree	Agree	Agree	Agree							husband/partner	husband/partner	husband/partner	husband/partner	husband/partner	1	little	very easy	no	no	no	no	no	no	yes	yes	yes	yes	yes
your home	relative/friend	Agree	Agree	Agree	Agree	Agree	Agree							respondent	respondent	respondent	respondent	respondent	2	little	difficut	yes	no	no	no	no	no	no	no	no	no	no
your home	untrained traditional birth attendant	Agree	Agree	Agree	Agree	Agree	Disagree							respondent and husband/partner jointly, someone else	respondent and husband/partner jointly, someone else	respondent and husband/partner jointly, someone else	respondent and husband/partner jointly, someone else	respondent and husband/partner jointly, someone else	0	none	possible	no	no	no	no	no	no	yes	yes	yes	yes	yes
government health center		Agree	Agree	Agree	Agree	Somewhat agree	Somewhat agree				no	f	no	respondent	respondent	husband/partner	respondent	respondent	5	a lot	possible	no	no	no	no	no	no	yes	yes	yes	yes	yes
your home	untrained traditional birth attendant	Agree	Agree	Agree	Agree	Agree	Agree							husband/partner	husband/partner	husband/partner	husband/partner	husband/partner	1	little	very easy	no	no	no	no	no	no	yes	yes	yes	yes	yes
your home	relative/friend	Agree	Agree	Agree	Somewhat agree	Agree	Somewhat agree							respondent and husband/partner jointly, someone else	respondent and husband/partner jointly, someone else	respondent and husband/partner jointly, someone else	respondent and husband/partner jointly, someone else	respondent and husband/partner jointly, someone else	2	a lot	possible	no	no	no	no	no	no	no	no	no	no	yes
your home	untrained traditional birth attendant	Agree	Somewhat agree	Agree	Agree	Agree	Agree	no						respondent	respondent	respondent	respondent	respondent	1	uncertain	possible	no	yes	yes	yes	yes	yes	no	no	no	no	no
your home	untrained traditional birth attendant	Agree	Agree	Agree	Somewhat agree	Disagree	Somewhat agree							respondent	respondent and husband/partner jointly, someone else	respondent	respondent	respondent	5	a lot	possible	no	no	no	no	no	no	yes	yes	yes	yes	yes
government health center		Agree	Agree	Somewhat agree	Agree	Agree	Agree	no			yes		yes	husband/partner	husband/partner	husband/partner	husband/partner	husband/partner	1	some	very easy	no	no	no	no	no	no	yes	yes	yes	yes	yes
your home	untrained traditional birth attendant	Somewhat agree	Somewhat agree	Agree	Somewhat agree	Disagree	Disagree	no						respondent	husband/partner	husband/partner	husband/partner	husband/partner	3	some	easy	no	no	no	no	no	no	yes	yes	yes	yes	yes
your home	untrained traditional birth attendant	Agree	Agree	Agree	Agree	Agree	Agree							husband/partner	husband/partner	husband/partner	husband/partner	husband/partner	0	none	easy	no	no	no	no	no	no	yes	yes	no	yes	yes
your home	other	Agree	Agree	Somewhat agree	Agree	Somewhat agree	Disagree							other	other	other	husband/partner	husband/partner	1	none	possible	no	no	no	no	no	no	no	no	no	no	no
other home	untrained traditional birth attendant	Agree	Agree	Disagree	Somewhat agree	Disagree	Disagree							other	other	other	other	other	2	none	easy	no	no	no	no	no	no	no	no	no	no	yes
your home	relative/friend	Agree	Agree	Agree	Somewhat agree	Agree	Agree							husband/partner	respondent and husband/partner jointly, someone else	respondent	respondent	respondent	3	uncertain	very easy	no	yes	no	no	no	no	yes	yes	yes	yes	yes
your home	untrained traditional birth attendant	Agree	Agree	Disagree	Somewhat agree	Somewhat agree	Somewhat agree	no						respondent	other	other	husband/partner	husband/partner	2	some	possible	no	no	no	no	no	no	no	no	no	no	no
your home	untrained traditional birth attendant	Agree	Agree	Agree	Somewhat agree	Somewhat agree	Agree							husband/partner	husband/partner	husband/partner	husband/partner	husband/partner	2	little	very easy	no	no	no	no	no	no	yes	yes	yes	yes	yes
government health center		Agree	Agree	Agree	Agree	Agree	Agree				no	k l	yes	husband/partner	husband/partner	husband/partner	husband/partner	husband/partner	2	some	very easy	no	no	no	no	no	no	yes	yes	yes	no	yes
your home	untrained traditional birth attendant	Agree	Agree	Agree	Agree	Agree	Agree							husband/partner	husband/partner	husband/partner	husband/partner	husband/partner	2	some	very easy	no	no	no	no	no	no	yes	yes	yes	yes	yes
your home	trained traditional birth attendant	Agree	Agree	Agree	Somewhat agree	Disagree	Disagree	no						respondent	husband/partner	husband/partner	husband/partner	husband/partner	3	little	possible	no	no	no	no	no	no	yes	yes	yes	yes	yes
your home	no one	Agree	Agree	Agree	Agree	Agree	Somewhat agree							respondent and husband/partner jointly, someone else	respondent and husband/partner jointly, someone else	respondent and husband/partner jointly, someone else	respondent and husband/partner jointly, someone else	respondent and husband/partner jointly, someone else	2	some	possible	no	no	no	no	no	no	yes	yes	yes	yes	no
governmental hospital		Disagree	Disagree	Disagree	Disagree	Disagree	Disagree	yes	1	Accompanied/Transported Me To/From The Clinic and/or Waited Outside	yes		yes	respondent and husband/partner jointly, someone else	respondent and husband/partner jointly, someone else	respondent and husband/partner jointly, someone else	respondent and husband/partner jointly, someone else	respondent and husband/partner jointly, someone else	0	none	easy	no	no	no	no	no	no	yes	yes	yes	yes	no
your home	untrained traditional birth attendant	Agree	Agree	Agree	Agree	Somewhat agree	Disagree							respondent	respondent and husband/partner jointly, someone else	respondent and husband/partner jointly, someone else	respondent and husband/partner jointly, someone else	respondent and husband/partner jointly, someone else	7	some	very easy	no	no	no	no	no	no	yes	yes	yes	yes	no
your home	untrained traditional birth attendant	Agree	Agree	Agree	Agree	Agree	Agree							husband/partner	husband/partner	husband/partner	husband/partner	husband/partner	0	none	easy	no	no	no	no	no	no	yes	yes	no	yes	yes
your home	untrained traditional birth attendant	Agree	Agree	Agree	Somewhat agree	Disagree	Disagree							husband/partner	respondent and husband/partner jointly, someone else	respondent and husband/partner jointly, someone else	respondent	respondent	6	a lot	very difficut	no	no	no	no	no	no	yes	yes	yes	yes	no
government health center		Agree	Agree	Disagree	Agree	Agree	Agree	yes	2	Accompanied/Transported Me To/From The Clinic and/or Waited Outside	yes		yes	respondent and husband/partner jointly, someone else	respondent and husband/partner jointly, someone else	respondent and husband/partner jointly, someone else	respondent and husband/partner jointly, someone else	respondent and husband/partner jointly, someone else	1	a lot	easy	no	no	no	no	no	no	yes	no	no	yes	yes
government health center		Agree	Agree	Agree	Agree	Agree	Somewhat agree				no	d	no	respondent	respondent	respondent and husband/partner jointly, someone else	respondent and husband/partner jointly, someone else	respondent and husband/partner jointly, someone else	5	a lot	possible	yes	yes	yes	yes	yes	yes	no	no	yes	yes	yes
other home	no one	Agree	Agree	Agree	Agree	Agree	Agree	no						respondent	respondent	other	respondent	respondent	0	none	difficut	no	no	no	no	no	no	yes	yes	no	yes	yes
other home	relative/friend	Agree	Agree	Agree	Agree	Agree	Agree							husband/partner	husband/partner	husband/partner	husband/partner	husband/partner	1	a lot	very easy	no	no	no	no	no	no	yes	yes	yes	yes	yes
your home	other	Agree	Agree	Disagree	Somewhat agree	Somewhat agree	Disagree	no						respondent and husband/partner jointly, someone else	respondent and husband/partner jointly, someone else	respondent and husband/partner jointly, someone else	respondent and husband/partner jointly, someone else	respondent and husband/partner jointly, someone else	3	none	easy	no	yes	yes	yes	yes	yes	no	no	no	no	no
other home	untrained traditional birth attendant	Agree	Agree	Somewhat agree	Agree	Agree	Agree							husband/partner	husband/partner	husband/partner	husband/partner	husband/partner	2	little	very easy	no	no	no	no	no	no	yes	yes	yes	yes	yes
your home	trained traditional birth attendant	Somewhat agree	Somewhat agree	Agree	Somewhat agree	Disagree	Disagree	no						respondent	husband/partner	husband/partner	husband/partner	husband/partner	2	some	easy	no	no	no	no	no	no	yes	yes	yes	yes	yes
government health center		Agree	Agree	Agree	Agree	Agree	Agree	no			no	k	no	husband/partner	husband/partner	husband/partner	husband/partner	husband/partner	2	little	very easy	no	no	no	no	no	no	no	no	no	no	no
your home	trained traditional birth attendant	Agree	Agree	Agree	Agree	Agree	Disagree							respondent	respondent	respondent and husband/partner jointly, someone else	respondent and husband/partner jointly, someone else	respondent and husband/partner jointly, someone else	5	some	possible	no	no	no	no	no	no	yes	yes	yes	yes	yes
your home	untrained traditional birth attendant	Agree	Agree	Agree	Agree	Agree	Disagree							respondent	respondent	respondent and husband/partner jointly, someone else	respondent and husband/partner jointly, someone else	respondent and husband/partner jointly, someone else	5	uncertain	possible	no	no	no	no	no	no	yes	yes	yes	yes	yes
your home	relative/friend	Agree	Agree	Agree	Agree	Agree	Disagree							respondent	respondent	respondent and husband/partner jointly, someone else	respondent	respondent	8	a lot	possible	no	no	no	no	no	no	yes	yes	yes	yes	yes
your home	untrained traditional birth attendant	Agree	Agree	Agree	Agree	Agree	Agree	no						husband/partner	husband/partner	husband/partner	husband/partner	husband/partner	2	a lot	easy	no	no	no	no	no	no	yes	yes	yes	yes	yes
other home	relative/friend	Agree	Agree	Agree	Agree	Agree	Agree							husband/partner	husband/partner	husband/partner	husband/partner	husband/partner	1	some	very easy	no	no	no	no	no	no	yes	yes	yes	yes	yes
your home	untrained traditional birth attendant	Agree	Agree	Disagree	Somewhat agree	Somewhat agree	Disagree							other	other	other	other	other	3	none	possible	no	yes	yes	yes	yes	yes	no	no	no	no	no
your home	untrained traditional birth attendant	Agree	Agree	Somewhat agree	Agree	Somewhat agree	Somewhat agree							other	other	other	husband/partner	husband/partner	3	none	possible	no	yes	yes	yes	yes	yes	no	no	no	no	no
your home	untrained traditional birth attendant	Agree	Agree	Agree	Agree	Agree	Agree							husband/partner	husband/partner	husband/partner	husband/partner	husband/partner	2	a lot	easy	no	no	no	no	no	no	yes	yes	no	no	yes
governmental hospital		Agree	Disagree	Disagree	Disagree	Disagree	Disagree	yes	1	Sat In The Waiting Room	yes		yes	respondent and husband/partner jointly, someone else	respondent and husband/partner jointly, someone else	respondent and husband/partner jointly, someone else	respondent and husband/partner jointly, someone else	respondent and husband/partner jointly, someone else	0	none	easy	no	no	no	no	no	no	yes	yes	yes	yes	yes
your home	untrained traditional birth attendant	Agree	Somewhat agree	Agree	Somewhat agree	Disagree	Disagree	no						respondent	husband/partner	husband/partner	husband/partner	husband/partner	2	some	possible	no	no	no	no	no	no	yes	yes	yes	yes	yes
government health center		Agree	Agree	Agree	Agree	Agree	Agree	no			yes		yes	respondent and husband/partner jointly, someone else	respondent and husband/partner jointly, someone else	respondent and husband/partner jointly, someone else	respondent and husband/partner jointly, someone else	respondent and husband/partner jointly, someone else	1	some	possible	no	no	no	no	no	no	yes	yes	yes	yes	yes
your home	untrained traditional birth attendant	Agree	Agree	Agree	Agree	Agree	Agree	no						husband/partner	husband/partner	husband/partner	husband/partner	husband/partner	0	none	very difficut	no	no	no	no	no	no	yes	yes	no	yes	yes
your home	relative/friend	Agree	Agree	Agree	Agree	Agree	Disagree	no						husband/partner	husband/partner	respondent and husband/partner jointly, someone else	husband/partner	husband/partner	2	some	very easy	no	yes	yes	yes	yes	no	no	no	no	no	no
your home	trained traditional birth attendant	Agree	Agree	Agree	Somewhat agree	Disagree	Disagree	no						husband/partner	other	other	husband/partner	husband/partner	3	none	easy	no	yes	yes	yes	yes	yes	no	no	no	no	no
government health center		Agree	Agree	Somewhat agree	Somewhat agree	Somewhat agree	Disagree	no			yes		no	respondent	husband/partner	husband/partner	husband/partner	husband/partner	3	none	very easy	no	yes	yes	yes	yes	yes	no	no	no	no	no
your home	untrained traditional birth attendant	Disagree	Disagree	Disagree	Disagree	Disagree	Disagree							respondent and husband/partner jointly, someone else	respondent and husband/partner jointly, someone else	respondent and husband/partner jointly, someone else	respondent and husband/partner jointly, someone else	respondent and husband/partner jointly, someone else	0	none	easy	no	no	no	no	no	no	yes	yes	yes	yes	yes
your home	relative/friend	Agree	Agree	Agree	Agree	Agree	Agree							husband/partner	respondent and husband/partner jointly, someone else	respondent and husband/partner jointly, someone else	respondent and husband/partner jointly, someone else	respondent and husband/partner jointly, someone else	2	a lot	possible	no	no	no	no	no	no	yes	yes	no	no	yes
your home	relative/friend	Agree	Agree	Agree	Agree	Agree	Disagree	no						husband/partner	husband/partner	husband/partner	husband/partner	husband/partner	2	little	possible	no	yes	yes	yes	yes	no	no	no	no	no	no
your home	untrained traditional birth attendant	Agree	Agree	Agree	Agree	Agree	Agree	no						respondent and husband/partner jointly, someone else	respondent and husband/partner jointly, someone else	respondent and husband/partner jointly, someone else	respondent and husband/partner jointly, someone else	respondent and husband/partner jointly, someone else	0	none	possible	no	yes	yes	yes	yes	no	yes	yes	yes	yes	yes
your home	untrained traditional birth attendant	Agree	Agree	Agree	Somewhat agree	Disagree	Disagree							respondent	respondent	husband/partner	respondent	respondent	2	a lot	possible	no	no	no	no	no	no	yes	yes	yes	yes	yes
givernement health post		Agree	Agree	Agree	Somewhat agree	Disagree	Disagree	no						respondent and husband/partner jointly, someone else	respondent and husband/partner jointly, someone else	husband/partner	respondent and husband/partner jointly, someone else	respondent and husband/partner jointly, someone else	3	some	easy	no	no	no	no	no	no	yes	yes	yes	yes	yes
other home	untrained traditional birth attendant	Agree	Agree	Agree	Agree	Agree	Agree							husband/partner	husband/partner	husband/partner	husband/partner	husband/partner	1	some	very easy	no	no	no	no	no	no	yes	yes	yes	yes	yes
your home	untrained traditional birth attendant	Agree	Agree	Somewhat agree	Agree	Agree	Agree							husband/partner	husband/partner	husband/partner	husband/partner	husband/partner	2	some	very easy	no	no	no	no	no	no	yes	yes	yes	yes	yes
your home	trained traditional birth attendant	Agree	Agree	Agree	Somewhat agree	Disagree	Disagree	no						respondent	husband/partner	husband/partner	husband/partner	husband/partner	2	little	possible	no	no	no	no	no	no	yes	yes	yes	yes	yes
your home	relative/friend	Agree	Agree	Agree	Agree	Somewhat agree	Agree	no						husband/partner	respondent and husband/partner jointly, someone else	respondent and husband/partner jointly, someone else	respondent and husband/partner jointly, someone else	respondent and husband/partner jointly, someone else	2	a lot	possible	no	no	no	no	no	no	yes	no	no	yes	yes
your home	relative/friend	Agree	Agree	Agree	Agree	Agree	Agree							respondent and husband/partner jointly, someone else	respondent and husband/partner jointly, someone else	respondent and husband/partner jointly, someone else	respondent and husband/partner jointly, someone else	respondent and husband/partner jointly, someone else	1	some	possible	no	no	no	no	no	no	yes	yes	yes	yes	yes
government health center		Agree	Agree	Agree	Agree	Agree	Somewhat agree	no			no	a	no	respondent	respondent	respondent and husband/partner jointly, someone else	respondent	respondent	4	some	very easy	no	no	no	no	no	no	no	yes	yes	yes	yes
your home	relative/friend	Agree	Agree	Agree	Agree	Agree	Somewhat agree	no						respondent and husband/partner jointly, someone else	respondent and husband/partner jointly, someone else	respondent and husband/partner jointly, someone else	respondent	respondent	4	uncertain	possible	no	no	no	no	no	no	yes	yes	yes	yes	no
your home	untrained traditional birth attendant	Somewhat agree	Somewhat agree	Agree	Somewhat agree	Somewhat agree	Somewhat agree							respondent	husband/partner	husband/partner	respondent	respondent	4	a lot	possible	no	no	no	no	no	no	yes	yes	yes	yes	yes
your home	untrained traditional birth attendant	Agree	Agree	Agree	Agree	Agree	Agree							respondent	husband/partner	respondent	respondent	respondent	0	none	easy	no	no	no	no	no	no	yes	yes	no	yes	yes
government health center		Agree	Agree	Agree	Agree	Agree	Somewhat agree				no	k l	yes	respondent	respondent	respondent and husband/partner jointly, someone else	husband/partner	respondent	2	a lot	possible	no	no	no	no	no	no	yes	yes	yes	yes	yes
your home	untrained traditional birth attendant	Agree	Agree	Somewhat agree	Agree	Agree	Disagree							other	husband/partner	husband/partner	husband/partner	husband/partner	3	none	possible	no	yes	yes	yes	yes	yes	no	no	no	no	no
your home	untrained traditional birth attendant	Agree	Agree	Agree	Agree	Agree	Agree							husband/partner	husband/partner	husband/partner	husband/partner	husband/partner	0	none	easy	no	no	no	no	no	no	yes	yes	no	yes	yes
your home	relative/friend	Agree	Agree	Agree	Agree	Agree	Disagree							respondent	respondent	respondent	respondent	respondent	3	some	difficut	no	no	no	no	no	no	no	no	no	no	no
government health center		Agree	Agree	Agree	Agree	Agree	Agree	no			no	f	yes	respondent and husband/partner jointly, someone else	respondent and husband/partner jointly, someone else	respondent and husband/partner jointly, someone else	respondent and husband/partner jointly, someone else	respondent and husband/partner jointly, someone else	2	a lot	possible	no	yes	yes	yes	yes	yes	yes	yes	yes	yes	yes
your home	trained traditional birth attendant	Agree	Agree	Agree	Somewhat agree	Disagree	Disagree	no						respondent	husband/partner	husband/partner	husband/partner	respondent	2	some	easy	no	no	no	no	no	no	yes	yes	yes	yes	yes
your home	untrained traditional birth attendant	Somewhat agree	Agree	Agree	Agree	Agree	Agree							husband/partner	husband/partner	husband/partner	husband/partner	husband/partner	1	little	very easy	no	no	no	no	no	no	yes	yes	yes	yes	yes
your home	untrained traditional birth attendant	Agree	Agree	Agree	Agree	Disagree	Disagree	no						respondent	respondent	respondent and husband/partner jointly, someone else	respondent and husband/partner jointly, someone else	respondent and husband/partner jointly, someone else	4	a lot	possible	no	yes	yes	yes	yes	yes	yes	yes	yes	yes	yes
your home	relative/friend	Agree	Agree	Somewhat agree	Somewhat agree	Somewhat agree	Somewhat agree							respondent and husband/partner jointly, someone else	respondent and husband/partner jointly, someone else	respondent and husband/partner jointly, someone else	respondent and husband/partner jointly, someone else	respondent and husband/partner jointly, someone else	0	none	difficut	yes	yes	no	no	yes	yes	yes	yes	yes	yes	yes
government health center		Agree	Agree	Somewhat agree	Somewhat agree	Agree	Somewhat agree				yes		no	respondent and husband/partner jointly, someone else	respondent and husband/partner jointly, someone else	other	respondent and husband/partner jointly, someone else	respondent and husband/partner jointly, someone else	3	uncertain	possible	no	yes	yes	yes	yes	yes	no	no	no	no	yes
your home	trained traditional birth attendant	Disagree	Disagree	Disagree	Disagree	Disagree	Disagree							respondent	respondent	respondent	respondent	respondent	0	none	easy	no	no	no	no	no	no	yes	yes	yes	yes	yes
your home	relative/friend	Agree	Agree	Agree	Agree	Agree	Agree							respondent and husband/partner jointly, someone else	respondent and husband/partner jointly, someone else	respondent and husband/partner jointly, someone else	respondent and husband/partner jointly, someone else	respondent and husband/partner jointly, someone else	1	some	possible	no	no	no	no	no	no	yes	yes	yes	yes	yes
your home	untrained traditional birth attendant	Agree	Agree	Agree	Somewhat agree	Somewhat agree	Somewhat agree							husband/partner	respondent	respondent and husband/partner jointly, someone else	respondent	respondent	4	some	possible	no	no	no	no	no	no	yes	yes	yes	yes	no
your home	untrained traditional birth attendant	Agree	Agree	Agree	Agree	Agree	Agree							husband/partner	husband/partner	husband/partner	husband/partner	husband/partner	1	some	very easy	no	no	no	no	no	no	yes	yes	yes	yes	yes
your home	trained traditional birth attendant	Somewhat agree	Somewhat agree	Agree	Somewhat agree	Disagree	Disagree	no						respondent	husband/partner	husband/partner	husband/partner	husband/partner	3	little	possible	no	no	no	no	no	no	yes	yes	yes	yes	yes
your home	trained traditional birth attendant	Agree	Agree	Agree	Somewhat agree	Disagree	Disagree	no						respondent	respondent	husband/partner	respondent	husband/partner	2	little	easy	no	no	no	no	no	no	no	yes	yes	yes	yes
other home	relative/friend	Agree	Agree	Agree	Agree	Agree	Agree							husband/partner	husband/partner	husband/partner	husband/partner	husband/partner	0	none	very difficut	no	no	no	no	no	no	yes	yes	no	yes	yes
your home	untrained traditional birth attendant	Agree	Agree	Agree	Somewhat agree	Somewhat agree	Somewhat agree							respondent	respondent	respondent and husband/partner jointly, someone else	husband/partner	respondent	5	a lot	easy	no	no	no	no	no	no	yes	yes	yes	no	no
your home	relative/friend	Agree	Agree	Somewhat agree	Agree	Somewhat agree	Somewhat agree							respondent and husband/partner jointly, someone else	respondent and husband/partner jointly, someone else	respondent and husband/partner jointly, someone else	respondent and husband/partner jointly, someone else	respondent and husband/partner jointly, someone else	2	a lot	very difficut	no	no	no	no	yes	yes	yes	yes	yes	yes	yes
government health center		Agree	Agree	Somewhat agree	Somewhat agree	Disagree	Disagree	no			yes		no	husband/partner	husband/partner	husband/partner	husband/partner	husband/partner	2	some	easy	no	no	no	no	no	no	yes	yes	yes	yes	yes
your home	untrained traditional birth attendant	Agree	Agree	Agree	Agree	Agree	Agree							husband/partner	husband/partner	husband/partner	husband/partner	husband/partner	1	some	very easy	no	no	no	no	no	no	yes	yes	yes	yes	yes
your home	untrained traditional birth attendant	Agree	Agree	Agree	Agree	Agree	Agree							husband/partner	husband/partner	husband/partner	husband/partner	husband/partner	1	none	very easy	no	no	no	no	no	no	yes	yes	yes	yes	yes
your home	relative/friend	Agree	Agree	Somewhat agree	Somewhat agree	Somewhat agree	Somewhat agree							respondent	respondent	respondent	respondent	respondent	2	some	easy	no	no	no	no	no	no	no	no	no	no	no
your home	relative/friend	Agree	Agree	Agree	Agree	Agree	Disagree	no						husband/partner	husband/partner	other	husband/partner	husband/partner	2	little	possible	no	yes	yes	yes	yes	no	no	no	no	no	no
your home	trained traditional birth attendant	Agree	Agree	Somewhat agree	Somewhat agree	Disagree	Disagree	no						husband/partner	other	other	husband/partner	husband/partner	3	some	easy	yes	yes	yes	yes	yes	yes	no	no	no	no	no
your home	untrained traditional birth attendant	Agree	Somewhat agree	Agree	Somewhat agree	Agree	Somewhat agree							respondent and husband/partner jointly, someone else	husband/partner	husband/partner	respondent and husband/partner jointly, someone else	respondent and husband/partner jointly, someone else	3	some	possible	no	no	no	no	no	no	yes	yes	yes	yes	yes
your home	relative/friend	Agree	Agree	Agree	Agree	Agree	Disagree							respondent	respondent	other	respondent	respondent	2	little	possible	no	no	no	no	no	no	no	no	no	no	no
givernement health post		Agree	Agree	Agree	Somewhat agree	Agree	Agree	no						husband/partner	husband/partner	husband/partner	husband/partner	husband/partner	2	little	very easy	yes	yes	no	no	no	no	no	yes	no	no	yes
government health center		Agree	Agree	Agree	Agree	Agree	Agree	no			no	f	no	husband/partner	husband/partner	husband/partner	husband/partner	husband/partner	1	some	possible	no	no	no	no	no	no	yes	yes	yes	yes	yes
your home	relative/friend	Agree	Agree	Agree	Agree	Somewhat agree	Agree							respondent	respondent	respondent	respondent	respondent	2	some	difficut	no	no	no	no	no	no	no	no	no	no	no
your home	relative/friend	Disagree	Agree	Agree	Agree	Agree	Disagree							respondent	respondent	other	respondent and husband/partner jointly, someone else	respondent	2	uncertain	possible	no	no	no	no	no	no	no	no	no	no	no
your home	trained traditional birth attendant	Somewhat agree	Agree	Somewhat agree	Somewhat agree	Somewhat agree	Disagree							respondent	respondent	respondent and husband/partner jointly, someone else	respondent	respondent	5	some	easy	no	no	no	no	no	no	yes	yes	yes	yes	yes
government health center		Agree	Agree	Agree	Somewhat agree	Somewhat agree	Somewhat agree				no	f l	no	respondent	respondent	respondent and husband/partner jointly, someone else	respondent	respondent	3	a lot	easy	no	no	no	no	no	no	yes	yes	yes	yes	yes
your home	relative/friend	Somewhat agree	Somewhat agree	Somewhat agree	Somewhat agree	Somewhat agree	Somewhat agree							respondent and husband/partner jointly, someone else	respondent and husband/partner jointly, someone else	respondent and husband/partner jointly, someone else	respondent and husband/partner jointly, someone else	respondent and husband/partner jointly, someone else	1	some	difficut	no	yes	yes	yes	yes	yes	yes	yes	no	yes	yes
your home	untrained traditional birth attendant	Agree	Agree	Agree	Agree	Agree	Agree							other	respondent and husband/partner jointly, someone else	other	respondent and husband/partner jointly, someone else	respondent and husband/partner jointly, someone else	2	a lot	easy	no	no	no	no	no	no	yes	yes	yes	yes	yes
your home	other	Agree	Agree	Disagree	Somewhat agree	Disagree	Disagree							other	other	other	husband/partner	husband/partner	3	none	easy	no	yes	yes	yes	yes	yes	no	no	no	no	no
your home	untrained traditional birth attendant	Agree	Somewhat agree	Somewhat agree	Somewhat agree	Somewhat agree	Disagree							respondent	respondent	respondent and husband/partner jointly, someone else	respondent	respondent	6	a lot	possible	no	no	no	no	no	no	yes	yes	yes	yes	yes
your home	trained traditional birth attendant	Agree	Agree	Agree	Somewhat agree	Disagree	Disagree	no						respondent	husband/partner	husband/partner	husband/partner	husband/partner	3	some	easy	no	no	no	no	no	no	yes	yes	yes	yes	yes
your home	untrained traditional birth attendant	Agree	Agree	Agree	Somewhat agree	Somewhat agree	Somewhat agree							respondent	respondent	husband/partner	respondent	respondent	4	a lot	possible	yes	yes	yes	yes	yes	yes	yes	yes	yes	yes	yes
your home	untrained traditional birth attendant	Agree	Agree	Agree	Disagree	Disagree	Disagree							husband/partner	husband/partner	husband/partner	husband/partner	husband/partner	1	a lot	easy	no	no	no	no	no	no	yes	yes	yes	yes	yes
your home	untrained traditional birth attendant	Agree	Agree	Agree	Somewhat agree	Agree	Somewhat agree							respondent	respondent	respondent	respondent and husband/partner jointly, someone else	respondent	5	some	possible	no	no	no	no	no	no	no	no	yes	yes	yes
your home	relative/friend	Agree	Agree	Agree	Somewhat agree	Agree	Agree							respondent and husband/partner jointly, someone else	respondent and husband/partner jointly, someone else	respondent and husband/partner jointly, someone else	respondent and husband/partner jointly, someone else	respondent and husband/partner jointly, someone else	2	a lot	very difficut	no	no	no	no	no	no	yes	yes	yes	no	yes
your home	relative/friend	Agree	Agree	Agree	Agree	Agree	Agree							husband/partner	husband/partner	husband/partner	husband/partner	husband/partner	1	a lot	very easy	no	no	no	no	no	no	yes	yes	yes	yes	yes
your home	untrained traditional birth attendant	Somewhat agree	Somewhat agree	Somewhat agree	Somewhat agree	Somewhat agree	Somewhat agree							respondent	respondent	respondent	respondent	respondent	1	a lot	difficut	no	no	yes	yes	yes	no	yes	yes	yes	yes	yes
your home	untrained traditional birth attendant	Agree	Agree	Agree	Agree	Agree	Agree							husband/partner	husband/partner	husband/partner	husband/partner	husband/partner	1	some	very easy	no	no	no	no	no	no	yes	yes	yes	yes	yes
your home	untrained traditional birth attendant	Agree	Agree	Agree	Somewhat agree	Agree	Agree							respondent	husband/partner	husband/partner	respondent and husband/partner jointly, someone else	husband/partner	0	none	easy	no	no	no	no	no	no	yes	yes	no	yes	yes
your home	trained traditional birth attendant	Agree	Agree	Somewhat agree	Somewhat agree	Agree	Disagree	yes	3	Sat In The Waiting Room				respondent	other	other	husband/partner	husband/partner	2	none	possible	no	yes	yes	yes	yes	yes	no	no	no	no	no
government health center		Agree	Agree	Agree	Agree	Agree	Agree	no			yes		no	respondent and husband/partner jointly, someone else	respondent and husband/partner jointly, someone else	respondent and husband/partner jointly, someone else	respondent and husband/partner jointly, someone else	respondent and husband/partner jointly, someone else	1	some	possible	no	yes	yes	yes	yes	yes	yes	yes	yes	yes	yes
your home	untrained traditional birth attendant	Agree	Agree	Agree	Agree	Agree	Agree							husband/partner	husband/partner	husband/partner	husband/partner	husband/partner	1	some	easy	no	no	no	no	no	no	yes	yes	yes	yes	yes
government health center		Agree	Agree	Agree	Agree	Agree	Disagree	yes	1	Sat In The Waiting Room	yes		no	husband/partner	husband/partner	other	husband/partner	husband/partner	1	some	possible	no	no	no	no	no	no	no	no	no	no	no
your home	untrained traditional birth attendant	Agree	Agree	Somewhat agree	Somewhat agree	Disagree	Disagree							other	other	other	husband/partner	husband/partner	5	none	possible	no	no	no	no	no	no	no	no	no	no	no
government health center		Agree	Agree	Agree	Agree	Agree	Agree	yes	2	Sat In The Waiting Room	no	f	yes	respondent and husband/partner jointly, someone else	respondent and husband/partner jointly, someone else	respondent and husband/partner jointly, someone else	respondent and husband/partner jointly, someone else	respondent and husband/partner jointly, someone else	0	none	easy	no	no	no	no	no	no	yes	yes	no	yes	yes
your home	untrained traditional birth attendant	Agree	Agree	Somewhat agree	Agree	Agree	Agree							husband/partner	husband/partner	husband/partner	husband/partner	husband/partner	1	little	very easy	no	no	no	no	no	no	yes	yes	yes	yes	yes
other home	untrained traditional birth attendant	Agree	Agree	Disagree	Agree	Agree	Disagree							respondent and husband/partner jointly, someone else	respondent and husband/partner jointly, someone else	other	respondent and husband/partner jointly, someone else	respondent and husband/partner jointly, someone else	2	none	easy	no	yes	yes	yes	yes	yes	no	no	no	no	no
your home	health professional	Agree	Agree	Agree	Agree	Agree	Agree	no						other	husband/partner	husband/partner	husband/partner	husband/partner	0	none	easy	no	no	no	no	no	no	yes	no	no	yes	yes
your home	untrained traditional birth attendant	Disagree	Disagree	Disagree	Disagree	Disagree	Disagree							respondent	respondent	respondent	respondent	respondent	0	none	easy	no	no	no	no	no	no	yes	yes	no	yes	no
your home	untrained traditional birth attendant	Agree	Agree	Agree	Agree	Agree	Agree							husband/partner	husband/partner	husband/partner	husband/partner	husband/partner	0	none	possible	no	no	no	no	no	no	yes	yes	no	yes	yes
your home	relative/friend	Agree	Somewhat agree	Somewhat agree	Somewhat agree	Somewhat agree	Somewhat agree							respondent and husband/partner jointly, someone else	respondent and husband/partner jointly, someone else	respondent and husband/partner jointly, someone else	respondent and husband/partner jointly, someone else	respondent and husband/partner jointly, someone else	2	a lot	very difficut	no	no	no	no	no	no	yes	yes	yes	yes	yes
your home	trained traditional birth attendant	Agree	Agree	Disagree	Agree	Disagree	Disagree							other	other	other	husband/partner	husband/partner	3	none	very easy	yes	yes	yes	yes	yes	yes	no	no	no	no	no
your home	untrained traditional birth attendant	Agree	Agree	Agree	Agree	Agree	Disagree							other	respondent and husband/partner jointly, someone else	respondent and husband/partner jointly, someone else	respondent and husband/partner jointly, someone else	respondent and husband/partner jointly, someone else	3	uncertain	easy	no	yes	yes	yes	yes	yes	no	no	no	no	no
government health center		Disagree	Disagree	Disagree	Disagree	Disagree	Disagree	no			yes		no	respondent and husband/partner jointly, someone else	respondent and husband/partner jointly, someone else	respondent and husband/partner jointly, someone else	respondent and husband/partner jointly, someone else	respondent and husband/partner jointly, someone else	0	none	easy	no	no	no	yes	yes	yes	yes	yes	yes	yes	yes
your home	untrained traditional birth attendant	Agree	Agree	Agree	Disagree	Disagree	Disagree							respondent	respondent and husband/partner jointly, someone else	respondent and husband/partner jointly, someone else	respondent and husband/partner jointly, someone else	respondent and husband/partner jointly, someone else	5	a lot	difficut	no	no	no	no	no	no	yes	yes	yes	yes	yes
governmental hospital		Agree	Agree	Somewhat agree	Somewhat agree	Agree	Disagree	no			no	f	no	husband/partner	husband/partner	husband/partner	husband/partner	husband/partner	2	none	possible	no	yes	yes	yes	yes	yes	no	no	no	no	no
your home	relative/friend	Agree	Agree	Agree	Agree	Agree	Agree	no						respondent	respondent	respondent	respondent and husband/partner jointly, someone else	respondent and husband/partner jointly, someone else	0	a lot	possible	yes	yes	yes	yes	yes	yes	yes	yes	yes	yes	yes
your home	relative/friend	Agree	Agree	Agree	Agree	Agree	Agree							husband/partner	husband/partner	husband/partner	husband/partner	husband/partner	2	some	difficut	no	no	no	no	no	no	yes	yes	yes	yes	yes
government health center		Agree	Agree	Disagree	Somewhat agree	Agree	Disagree				yes		no	respondent and husband/partner jointly, someone else	respondent	other	respondent and husband/partner jointly, someone else	respondent and husband/partner jointly, someone else	3	uncertain	easy	no	yes	yes	yes	yes	yes	no	no	no	no	no
your home	untrained traditional birth attendant	Agree	Somewhat agree	Somewhat agree	Somewhat agree	Disagree	Disagree	no						respondent	husband/partner	husband/partner	husband/partner	husband/partner	2	little	possible	no	no	no	no	no	no	yes	yes	yes	yes	yes
your home	untrained traditional birth attendant	Agree	Agree	Agree	Somewhat agree	Disagree	Disagree	no						respondent	husband/partner	husband/partner	husband/partner	husband/partner	2	little	possible	no	no	no	no	no	no	yes	yes	yes	yes	yes
other home	untrained traditional birth attendant	Somewhat agree	Agree	Somewhat agree	Agree	Agree	Disagree							other	other	other	husband/partner	husband/partner	3	none	easy	no	yes	yes	yes	yes	yes	no	no	no	no	yes
your home	untrained traditional birth attendant	Disagree	Disagree	Disagree	Disagree	Disagree	Disagree	no						respondent	respondent	respondent	respondent	respondent	0	none	easy	no	yes	yes	yes	yes	yes	yes	yes	no	yes	yes
government health center		Agree	Agree	Agree	Agree	Somewhat agree	Somewhat agree	no			no	f	no	respondent	respondent	husband/partner	respondent	respondent	3	a lot	possible	no	no	no	no	no	no	yes	yes	yes	yes	no
your home	relative/friend	Agree	Agree	Agree	Agree	Agree	Disagree	no						husband/partner	husband/partner	other	husband/partner	husband/partner	2	little	easy	no	yes	yes	yes	yes	no	no	no	no	no	no
your home	untrained traditional birth attendant	Agree	Agree	Agree	Agree	Agree	Agree							husband/partner	husband/partner	husband/partner	husband/partner	husband/partner	0	none	very easy	no	no	no	no	no	no	yes	yes	yes	yes	yes
government health center		Agree	Agree	Agree	Agree	Agree	Disagree	no			no	k l	yes	husband/partner	husband/partner	other	husband/partner	husband/partner	2	some	possible	no	yes	yes	yes	yes	no	no	no	no	no	no
your home	trained traditional birth attendant	Agree	Agree	Disagree	Somewhat agree	Agree	Disagree	no						husband/partner	husband/partner	husband/partner	husband/partner	husband/partner	2	some	possible	no	yes	yes	yes	yes	yes	no	no	no	no	no
government health center		Agree	Agree	Disagree	Agree	Agree	Somewhat agree	yes	2	Accompanied/Transported Me To/From The Clinic and/or Waited Outside	yes		no	respondent and husband/partner jointly, someone else	respondent and husband/partner jointly, someone else	respondent and husband/partner jointly, someone else	respondent and husband/partner jointly, someone else	respondent and husband/partner jointly, someone else	0	none	easy	no	no	no	no	no	no	yes	no	no	yes	yes
your home	untrained traditional birth attendant	Agree	Agree	Agree	Agree	Agree	Agree							husband/partner	husband/partner	husband/partner	husband/partner	husband/partner	2	little	very easy	no	no	no	no	no	no	yes	yes	yes	yes	yes
your home	other	Agree	Agree	Agree	Agree	Agree	Agree							respondent and husband/partner jointly, someone else	respondent and husband/partner jointly, someone else	husband/partner	husband/partner	respondent and husband/partner jointly, someone else	2	some	possible	no	no	no	no	no	no	yes	yes	yes	yes	yes
your home	untrained traditional birth attendant	Agree	Agree	Somewhat agree	Somewhat agree	Somewhat agree	Somewhat agree							respondent	husband/partner	respondent and husband/partner jointly, someone else	respondent	respondent	6	some	difficut	no	no	no	no	no	no	yes	yes	yes	yes	yes
your home	untrained traditional birth attendant	Agree	Agree	Agree	Somewhat agree	Agree	Agree							husband/partner	husband/partner	husband/partner	husband/partner	husband/partner	1	little	very easy	no	no	yes	no	no	no	yes	yes	yes	yes	yes
your home	untrained traditional birth attendant	Agree	Agree	Agree	Agree	Agree	Agree							husband/partner	husband/partner	husband/partner	husband/partner	husband/partner	2	little	very easy	no	no	no	no	no	no	yes	yes	yes	yes	yes
your home	relative/friend	Agree	Agree	Agree	Agree	Agree	Agree							husband/partner	husband/partner	husband/partner	husband/partner	husband/partner	1	a lot	very easy	no	no	no	no	no	no	yes	yes	yes	yes	yes
government health center		Agree	Agree	Agree	Agree	Somewhat agree	Somewhat agree	no			no	f g	yes	respondent	respondent	respondent and husband/partner jointly, someone else	respondent	respondent	4	a lot	easy	no	no	no	no	no	no	yes	yes	yes	yes	yes
government health center		Agree	Agree	Somewhat agree	Agree	Agree	Somewhat agree	no			no	k	no	respondent	respondent	respondent and husband/partner jointly, someone else	respondent	respondent	5	a lot	easy	no	yes	yes	yes	yes	no	no	no	no	no	yes
your home	relative/friend	Agree	Agree	Agree	Agree	Agree	Disagree	yes	2	Sat In The Waiting Room				husband/partner	husband/partner	other	husband/partner	husband/partner	2	little	very easy	no	yes	yes	yes	yes	no	no	no	no	no	yes
government health center		Agree	Agree	Somewhat agree	Agree	Agree	Agree	yes	1	Sat In The Waiting Room	no	k	no	respondent and husband/partner jointly, someone else	respondent and husband/partner jointly, someone else	respondent and husband/partner jointly, someone else	respondent and husband/partner jointly, someone else	respondent and husband/partner jointly, someone else	0	none	easy	no	no	no	no	no	no	yes	no	no	no	yes
your home	untrained traditional birth attendant	Agree	Agree	Agree	Somewhat agree	Disagree	Disagree							other	other	other	husband/partner	husband/partner	3	some	easy	no	no	no	no	no	no	no	no	no	no	no
your home	relative/friend	Agree	Agree	Agree	Agree	Agree	Disagree	yes	2	Sat In The Waiting Room				husband/partner	husband/partner	respondent and husband/partner jointly, someone else	husband/partner	husband/partner	3	some	very easy	no	yes	yes	yes	yes	no	no	no	no	no	no
government health center		Agree	Agree	Disagree	Disagree	Disagree	Agree	no			yes		no	respondent and husband/partner jointly, someone else	respondent and husband/partner jointly, someone else	respondent and husband/partner jointly, someone else	respondent and husband/partner jointly, someone else	respondent and husband/partner jointly, someone else	1	a lot	easy	no	no	no	no	no	no	yes	no	no	yes	yes
your home	untrained traditional birth attendant	Somewhat agree	Agree	Agree	Agree	Agree	Agree							husband/partner	husband/partner	husband/partner	husband/partner	husband/partner	2	uncertain	very easy	no	no	no	no	no	no	yes	yes	yes	yes	yes
your home	untrained traditional birth attendant	Agree	Agree	Agree	Agree	Agree	Agree							husband/partner	husband/partner	husband/partner	husband/partner	husband/partner	0	none	easy	no	no	no	no	no	no	yes	yes	no	yes	yes
your home	relative/friend	Agree	Agree	Agree	Agree	Agree	Agree							husband/partner	husband/partner	husband/partner	husband/partner	husband/partner	1	some	very easy	no	no	no	no	no	no	yes	yes	yes	yes	yes
your home	untrained traditional birth attendant	Agree	Agree	Agree	Disagree	Disagree	Agree							other	other	other	husband/partner	husband/partner	0	none	easy	no	no	no	no	no	no	yes	yes	no	yes	yes
your home	relative/friend	Agree	Agree	Agree	Agree	Agree	Agree							husband/partner	husband/partner	husband/partner	husband/partner	husband/partner	2	some	very easy	no	no	no	no	no	no	yes	yes	yes	yes	yes
your home	untrained traditional birth attendant	Agree	Agree	Somewhat agree	Disagree	Disagree	Disagree	no						husband/partner	husband/partner	husband/partner	husband/partner	husband/partner	2	some	easy	no	no	no	no	no	no	yes	yes	yes	yes	yes
your home	relative/friend	Agree	Agree	Agree	Agree	Agree	Agree							respondent	respondent and husband/partner jointly, someone else	respondent and husband/partner jointly, someone else	respondent and husband/partner jointly, someone else	respondent and husband/partner jointly, someone else	3	some	possible	yes	yes	yes	yes	yes	yes	yes	yes	yes	yes	yes
your home	relative/friend	Agree	Agree	Agree	Agree	Agree	Agree							respondent and husband/partner jointly, someone else	husband/partner	respondent and husband/partner jointly, someone else	respondent and husband/partner jointly, someone else	respondent and husband/partner jointly, someone else	4	a lot	very difficut	no	no	no	no	no	no	no	no	no	no	yes
your home	untrained traditional birth attendant	Agree	Agree	Somewhat agree	Disagree	Disagree	Disagree							other	other	other	other	husband/partner	4	uncertain	easy	no	yes	yes	yes	yes	yes	no	no	no	no	no
your home	untrained traditional birth attendant	Agree	Agree	Agree	Somewhat agree	Somewhat agree	Disagree	no						respondent and husband/partner jointly, someone else	respondent and husband/partner jointly, someone else	respondent and husband/partner jointly, someone else	respondent and husband/partner jointly, someone else	respondent and husband/partner jointly, someone else	5	a lot	very easy	no	no	no	no	no	no	yes	yes	yes	yes	yes
your home	trained traditional birth attendant	Agree	Agree	Agree	Somewhat agree	Disagree	Disagree	no						husband/partner	husband/partner	husband/partner	husband/partner	husband/partner	2	some	easy	no	no	no	no	no	no	yes	yes	yes	yes	yes
your home	untrained traditional birth attendant	Agree	Agree	Agree	Agree	Agree	Agree	no						respondent and husband/partner jointly, someone else	husband/partner	husband/partner	husband/partner	husband/partner	1	a lot	easy	no	no	no	no	no	no	yes	yes	yes	no	yes
your home	relative/friend	Agree	Agree	Agree	Agree	Agree	Agree							husband/partner	husband/partner	husband/partner	husband/partner	husband/partner	2	a lot	very easy	no	no	no	no	no	no	yes	yes	yes	yes	yes
your home	untrained traditional birth attendant	Agree	Agree	Somewhat agree	Somewhat agree	Somewhat agree	Somewhat agree							respondent	husband/partner	husband/partner	respondent	respondent	6	a lot	very easy	no	no	no	no	no	no	yes	yes	yes	yes	yes
your home	untrained traditional birth attendant	Agree	Agree	Agree	Agree	Agree	Agree							husband/partner	husband/partner	husband/partner	husband/partner	husband/partner	2	little	easy	no	no	no	no	no	no	yes	yes	yes	yes	yes
your home	untrained traditional birth attendant	Agree	Agree	Agree	Agree	Agree	Agree							husband/partner	husband/partner	husband/partner	husband/partner	husband/partner	1	little	very easy	no	no	no	no	no	no	yes	yes	yes	yes	yes
your home	relative/friend	Agree	Agree	Agree	Agree	Agree	Agree							husband/partner	husband/partner	husband/partner	husband/partner	husband/partner	1	some	very easy	no	no	yes	no	no	no	yes	yes	yes	yes	yes
government health center		Agree	Agree	Disagree	Agree	Somewhat agree	Agree	no			no	k	no	husband/partner	respondent and husband/partner jointly, someone else	husband/partner	respondent and husband/partner jointly, someone else	respondent and husband/partner jointly, someone else	1	a lot	easy	no	no	no	no	no	no	yes	no	no	yes	yes
givernement health post		Agree	Agree	Agree	Agree	Agree	Agree							husband/partner	husband/partner	husband/partner	husband/partner	husband/partner	1	some	easy	no	no	no	no	no	no	yes	yes	yes	yes	yes
government health center		Agree	Agree	Somewhat agree	Somewhat agree	Somewhat agree	Disagree	no			no	l	no	respondent	respondent	other	husband/partner	husband/partner	3	none	very easy	no	yes	yes	yes	yes	yes	no	no	no	no	no
your home	trained traditional birth attendant	Agree	Agree	Agree	Somewhat agree	Agree	Somewhat agree							husband/partner	husband/partner	other	husband/partner	husband/partner	1	little	difficut	no	no	no	no	no	no	no	no	no	no	no
your home	relative/friend	Agree	Agree	Agree	Agree	Agree	Disagree							respondent	respondent	respondent	respondent	respondent	3	little	possible	no	no	no	no	no	no	no	no	no	no	no
government health center		Disagree	Agree	Disagree	Disagree	Disagree	Disagree	no			yes		no	husband/partner	respondent and husband/partner jointly, someone else	respondent and husband/partner jointly, someone else	respondent and husband/partner jointly, someone else	respondent and husband/partner jointly, someone else	0	none	possible	no	no	no	no	no	no	yes	no	no	no	no
government health center		Agree	Agree	Agree	Agree	Agree	Somewhat agree	yes	1	Sat In The Waiting Room	yes		no	respondent and husband/partner jointly, someone else	respondent and husband/partner jointly, someone else	respondent and husband/partner jointly, someone else	respondent and husband/partner jointly, someone else	respondent and husband/partner jointly, someone else	0	some	possible	no	no	no	no	no	no	yes	yes	yes	yes	yes
your home	trained traditional birth attendant	Agree	Agree	Agree	Agree	Somewhat agree	Somewhat agree	no						respondent	respondent	respondent and husband/partner jointly, someone else	respondent	respondent	6	a lot	possible	no	no	no	no	no	no	yes	yes	yes	yes	yes
your home	untrained traditional birth attendant	Agree	Agree	Agree	Agree	Agree	Agree	no						respondent and husband/partner jointly, someone else	husband/partner	husband/partner	husband/partner	husband/partner	0	none	easy	no	no	no	no	no	no	yes	yes	yes	yes	yes
your home	relative/friend	Agree	Agree	Agree	Agree	Agree	Disagree	no						respondent	husband/partner	other	husband/partner	husband/partner	2	little	possible	no	yes	yes	yes	yes	no	no	no	no	no	yes
your home	trained traditional birth attendant	Agree	Somewhat agree	Agree	Somewhat agree	Disagree	Disagree	no						respondent	husband/partner	husband/partner	husband/partner	husband/partner	3	some	easy	no	no	no	no	no	no	yes	yes	yes	yes	yes
your home	untrained traditional birth attendant	Agree	Agree	Agree	Agree	Disagree	Agree							husband/partner	husband/partner	husband/partner	husband/partner	husband/partner	1	a lot	easy	yes	no	no	no	no	no	no	no	no	no	yes
your home	untrained traditional birth attendant	Agree	Agree	Disagree	Somewhat agree	Somewhat agree	Disagree							other	other	other	respondent	respondent	2	none	very difficut	no	yes	yes	yes	yes	yes	no	no	no	no	no
your home	trained traditional birth attendant	Agree	Agree	Agree	Agree	Disagree	Disagree							other	other	other	husband/partner	husband/partner	3	none	very easy	no	yes	yes	yes	yes	yes	no	no	no	no	no
your home	untrained traditional birth attendant	Agree	Agree	Agree	Disagree	Somewhat agree	Somewhat agree							respondent	respondent	respondent and husband/partner jointly, someone else	husband/partner	respondent and husband/partner jointly, someone else	4	a lot	possible	no	no	no	no	no	no	yes	yes	yes	yes	yes
governmental hospital		Disagree	Disagree	Disagree	Disagree	Disagree	Disagree				yes		yes	respondent	respondent	respondent	respondent	respondent	0	none	difficut	no	no	no	no	no	no	yes	yes	yes	yes	yes
your home	untrained traditional birth attendant	Agree	Agree	Agree	Agree	Agree	Agree							husband/partner	husband/partner	husband/partner	husband/partner	husband/partner	1	some	very easy	no	no	no	no	no	no	yes	yes	yes	yes	yes
your home	untrained traditional birth attendant	Agree	Agree	Agree	Somewhat agree	Somewhat agree	Somewhat agree							respondent and husband/partner jointly, someone else	respondent	respondent and husband/partner jointly, someone else	respondent	respondent	5	uncertain	very easy	no	no	no	no	no	no	yes	yes	yes	yes	yes
government health center		Agree	Agree	Agree	Agree	Agree	Agree	no			no	f	no	respondent	respondent	respondent	husband/partner	respondent and husband/partner jointly, someone else	4	some	possible	yes	yes	yes	yes	yes	yes	yes	yes	yes	yes	yes
government health center		Disagree	Agree	Disagree	Agree	Agree	Agree	no			no	k	no	respondent and husband/partner jointly, someone else	respondent and husband/partner jointly, someone else	respondent and husband/partner jointly, someone else	respondent and husband/partner jointly, someone else	respondent and husband/partner jointly, someone else	0	none	easy	no	yes	yes	yes	yes	yes	yes	no	no	yes	yes
your home	untrained traditional birth attendant	Agree	Agree	Agree	Agree	Agree	Agree							husband/partner	husband/partner	husband/partner	husband/partner	husband/partner	1	some	very easy	no	no	no	no	no	no	yes	yes	yes	yes	yes
your home	untrained traditional birth attendant	Agree	Agree	Disagree	Agree	Agree	Disagree							other	other	other	other	other	3	none	possible	no	no	no	no	no	no	yes	no	no	no	no
your home	trained traditional birth attendant	Agree	Agree	Agree	Somewhat agree	Disagree	Disagree	no						respondent	respondent	husband/partner	husband/partner	husband/partner	2	little	possible	no	no	no	no	no	no	yes	yes	yes	yes	yes
your home	untrained traditional birth attendant	Agree	Agree	Agree	Agree	Agree	Agree	no						respondent	respondent	respondent	respondent	respondent	1	a lot	easy	no	no	no	no	no	no	yes	yes	yes	yes	yes
your home	trained traditional birth attendant	Agree	Agree	Agree	Agree	Disagree	Disagree	no						respondent	husband/partner	husband/partner	husband/partner	husband/partner	2	some	possible	yes	no	no	no	no	no	yes	yes	yes	yes	yes
givernement health post		Agree	Agree	Agree	Agree	Somewhat agree	Disagree	no						respondent	respondent	respondent and husband/partner jointly, someone else	respondent	respondent	2	some	difficut	no	no	no	no	no	no	yes	yes	yes	yes	no
your home	untrained traditional birth attendant	Agree	Agree	Agree	Agree	Agree	Agree							husband/partner	husband/partner	husband/partner	husband/partner	husband/partner	2	little	very easy	no	no	no	no	no	no	yes	yes	yes	yes	yes
your home	untrained traditional birth attendant	Disagree	Disagree	Disagree	Disagree	Disagree	Disagree	no						respondent	respondent	respondent	respondent	respondent	0	none	possible	no	no	no	no	no	no	yes	yes	no	yes	yes
your home	untrained traditional birth attendant	Agree	Agree	Agree	Agree	Agree	Agree							husband/partner	husband/partner	husband/partner	husband/partner	husband/partner	1	uncertain	very easy	no	no	no	no	no	no	yes	yes	yes	yes	yes
your home	untrained traditional birth attendant	Agree	Agree	Agree	Agree	Agree	Agree							husband/partner	husband/partner	husband/partner	husband/partner	husband/partner	0	none	difficut	no	no	no	no	no	no	yes	yes	yes	yes	yes
government health center		Agree	Agree	Disagree	Agree	Agree	Agree	yes	1	Sat In The Waiting Room	yes		no	husband/partner	respondent	other	husband/partner	husband/partner	3	a lot	very easy	yes	yes	yes	yes	yes	yes	no	no	no	no	no
government health center		Agree	Agree	Agree	Agree	Agree	Agree	no			no	k l	yes	husband/partner	husband/partner	other	husband/partner	husband/partner	2	little	possible	no	yes	yes	yes	yes	no	no	no	no	no	no
your home	relative/friend	Agree	Agree	Agree	Agree	Agree	Agree							husband/partner	husband/partner	husband/partner	husband/partner	husband/partner	5	a lot	possible	no	no	no	no	no	no	yes	yes	yes	yes	yes
your home	relative/friend	Agree	Agree	Agree	Agree	Agree	Disagree							respondent	respondent	other	respondent	respondent	2	little	possible	no	no	no	no	no	no	no	no	no	no	no
your home	relative/friend	Agree	Agree	Somewhat agree	Somewhat agree	Somewhat agree	Somewhat agree							husband/partner	respondent	respondent and husband/partner jointly, someone else	respondent	respondent	4	some	possible	no	no	no	no	no	no	yes	yes	yes	yes	yes
your home	untrained traditional birth attendant	Agree	Agree	Agree	Agree	Agree	Agree							husband/partner	husband/partner	husband/partner	husband/partner	husband/partner	1	a lot	easy	no	no	no	no	no	no	yes	no	no	no	yes
government health center		Agree	Agree	Somewhat agree	Agree	Agree	Agree	no			yes		no	husband/partner	husband/partner	other	husband/partner	husband/partner	5	none	very easy	no	yes	yes	yes	yes	yes	no	no	no	no	no
your home	untrained traditional birth attendant	Agree	Somewhat agree	Somewhat agree	Somewhat agree	Disagree	Disagree	no						husband/partner	husband/partner	husband/partner	husband/partner	husband/partner	2	some	possible	no	no	no	no	no	no	yes	yes	yes	yes	yes
your home	relative/friend	Agree	Agree	Agree	Agree	Agree	Disagree							respondent	respondent	other	respondent and husband/partner jointly, someone else	respondent	3	little	easy	no	no	no	no	no	no	no	no	no	no	yes
your home	health professional	Agree	Somewhat agree	Somewhat agree	Somewhat agree	Agree	Agree							respondent and husband/partner jointly, someone else	respondent and husband/partner jointly, someone else	respondent and husband/partner jointly, someone else	respondent and husband/partner jointly, someone else	respondent and husband/partner jointly, someone else	2	a lot	possible	no	no	no	no	no	no	yes	yes	no	yes	yes
your home	relative/friend	Agree	Agree	Agree	Agree	Agree	Disagree							respondent	respondent	other	respondent	respondent	2	little	easy	no	no	no	no	no	no	no	no	no	no	no
government health center		Agree	Agree	Disagree	Somewhat agree	Somewhat agree	Disagree	yes	2	Sat In The Waiting Room	yes		no	respondent	respondent	other	respondent and husband/partner jointly, someone else	respondent and husband/partner jointly, someone else	3	none	easy	no	yes	yes	yes	yes	yes	no	no	no	no	no
your home	untrained traditional birth attendant	Agree	Agree	Agree	Agree	Agree	Agree							husband/partner	husband/partner	husband/partner	husband/partner	husband/partner	1	little	very easy	no	no	no	no	no	no	yes	yes	yes	yes	yes
your home	health professional	Disagree	Disagree	Disagree	Disagree	Disagree	Disagree	no						respondent	respondent	respondent	respondent	respondent	0	none	easy	no	yes	yes	yes	yes	no	yes	yes	no	yes	no
government health center		Agree	Agree	Agree	Agree	Agree	Disagree	no			yes		no	husband/partner	husband/partner	other	husband/partner	husband/partner	1	some	very easy	no	yes	no	yes	yes	no	no	no	no	no	no
your home	no one	Agree	Agree	Agree	Agree	Agree	Agree							husband/partner	husband/partner	husband/partner	husband/partner	husband/partner	0	none	easy	no	no	no	no	no	no	yes	yes	yes	yes	yes
governmental hospital		Agree	Agree	Agree	Somewhat agree	Agree	Agree				no	c k l	no	husband/partner	husband/partner	husband/partner	husband/partner	husband/partner	1	uncertain	very easy	no	no	no	no	no	no	yes	yes	yes	yes	yes
your home	trained traditional birth attendant	Agree	Agree	Agree	Agree	Agree	Disagree	no						husband/partner	husband/partner	other	husband/partner	husband/partner	2	some	easy	no	yes	yes	yes	yes	no	no	no	no	no	no
your home	untrained traditional birth attendant	Agree	Agree	Agree	Agree	Agree	Agree	no						respondent and husband/partner jointly, someone else	respondent and husband/partner jointly, someone else	respondent and husband/partner jointly, someone else	respondent and husband/partner jointly, someone else	respondent and husband/partner jointly, someone else	1	some	easy	no	no	no	no	no	no	yes	yes	no	yes	yes
government health center		Agree	Agree	Agree	Somewhat agree	Agree	Somewhat agree	no			no	l	no	respondent	respondent	husband/partner	respondent	respondent	2	a lot	possible	no	no	no	no	no	no	yes	yes	yes	yes	yes
your home	untrained traditional birth attendant	Disagree	Disagree	Disagree	Disagree	Disagree	Disagree	no						husband/partner	respondent	respondent	respondent	respondent	0	none	easy	no	no	no	no	yes	yes	yes	yes	yes	yes	yes
your home	relative/friend	Agree	Agree	Agree	Agree	Agree	Disagree							respondent	respondent	other	respondent	respondent	2	some	easy	no	no	no	no	no	no	no	no	no	no	no
government health center		Agree	Agree	Agree	Agree	Agree	Disagree	no			yes		yes	husband/partner	husband/partner	husband/partner	husband/partner	husband/partner	2	some	possible	no	yes	yes	yes	yes	no	no	no	no	no	yes
your home	trained traditional birth attendant	Agree	Agree	Agree	Somewhat agree	Disagree	Disagree							other	respondent and husband/partner jointly, someone else	other	respondent	respondent	3	some	easy	no	yes	yes	yes	yes	yes	yes	no	no	no	no
your home	trained traditional birth attendant	Agree	Agree	Agree	Somewhat agree	Disagree	Disagree	no						respondent	husband/partner	husband/partner	husband/partner	husband/partner	2	little	possible	no	no	no	no	no	no	yes	yes	yes	yes	yes
your home	trained traditional birth attendant	Agree	Agree	Agree	Agree	Agree	Somewhat agree							respondent	respondent	husband/partner	respondent and husband/partner jointly, someone else	respondent	6	some	possible	no	no	no	no	no	no	yes	yes	yes	yes	yes
your home	trained traditional birth attendant	Agree	Agree	Somewhat agree	Somewhat agree	Agree	Somewhat agree	no						respondent and husband/partner jointly, someone else	other	other	respondent and husband/partner jointly, someone else	respondent and husband/partner jointly, someone else	3	uncertain	very easy	no	yes	yes	yes	yes	yes	no	no	no	no	no
your home	untrained traditional birth attendant	Agree	Agree	Agree	Agree	Agree	Somewhat agree							respondent	respondent	respondent and husband/partner jointly, someone else	respondent	respondent	3	a lot	possible	no	no	no	no	no	no	yes	yes	yes	yes	yes
your home	untrained traditional birth attendant	Agree	Agree	Agree	Agree	Agree	Somewhat agree							respondent	respondent	respondent and husband/partner jointly, someone else	respondent	respondent	5	some	possible	no	no	no	no	no	no	no	yes	yes	yes	yes
government health center		Agree	Agree	Agree	Agree	Agree	Agree	no			yes		no	respondent and husband/partner jointly, someone else	respondent and husband/partner jointly, someone else	respondent and husband/partner jointly, someone else	respondent and husband/partner jointly, someone else	respondent and husband/partner jointly, someone else	1	some	difficut	no	no	no	no	no	no	yes	yes	yes	yes	yes
other home	untrained traditional birth attendant	Agree	Agree	Agree	Agree	Agree	Agree							husband/partner	husband/partner	husband/partner	husband/partner	husband/partner	1	a lot	very easy	no	no	no	no	no	no	yes	yes	yes	yes	yes
your home	untrained traditional birth attendant	Agree	Agree	Agree	Agree	Agree	Agree							husband/partner	husband/partner	husband/partner	husband/partner	husband/partner	2	some	very easy	no	no	no	no	no	no	yes	yes	yes	yes	yes
your home	untrained traditional birth attendant	Agree	Agree	Agree	Agree	Agree	Agree							husband/partner	husband/partner	husband/partner	husband/partner	husband/partner	1	some	very easy	no	no	no	no	no	no	yes	yes	yes	yes	yes
your home	untrained traditional birth attendant	Agree	Somewhat agree	Disagree	Somewhat agree	Disagree	Disagree	no						respondent	husband/partner	husband/partner	husband/partner	husband/partner	2	some	possible	no	no	no	no	no	no	yes	yes	yes	yes	yes
your home	untrained traditional birth attendant	Agree	Agree	Somewhat agree	Somewhat agree	Somewhat agree	Agree							respondent and husband/partner jointly, someone else	respondent and husband/partner jointly, someone else	husband/partner	respondent and husband/partner jointly, someone else	respondent	7	a lot	easy	no	yes	yes	yes	yes	yes	yes	yes	yes	yes	yes
your home	relative/friend	Somewhat agree	Somewhat agree	Agree	Agree	Agree	Agree							respondent and husband/partner jointly, someone else	respondent and husband/partner jointly, someone else	respondent and husband/partner jointly, someone else	respondent and husband/partner jointly, someone else	respondent and husband/partner jointly, someone else	1	some	possible	no	no	no	no	no	no	yes	yes	yes	yes	yes
your home	untrained traditional birth attendant	Agree	Agree	Agree	Somewhat agree	Disagree	Disagree	no						respondent	husband/partner	husband/partner	husband/partner	husband/partner	3	little	possible	no	no	no	no	no	no	yes	yes	yes	yes	yes
your home	health professional	Agree	Agree	Agree	Somewhat agree	Somewhat agree	Disagree	no						respondent	respondent	respondent and husband/partner jointly, someone else	respondent	respondent	2	a lot	possible	no	no	no	no	no	no	yes	yes	yes	yes	no
your home	relative/friend	Agree	Agree	Agree	Agree	Agree	Agree							respondent and husband/partner jointly, someone else	husband/partner	husband/partner	husband/partner	husband/partner	1	none	possible	no	no	yes	no	no	no	yes	yes	yes	yes	yes
government health center		Agree	Agree	Agree	Agree	Agree	Disagree	no			no	l	yes	husband/partner	husband/partner	other	husband/partner	husband/partner	2	little	easy	no	no	yes	yes	yes	no	no	no	no	no	no
government health center		Agree	Agree	Disagree	Agree	Agree	Disagree				no	l	yes	husband/partner	husband/partner	husband/partner	husband/partner	husband/partner	1	a lot	easy	no	no	no	no	no	no	no	no	no	no	no
your home	untrained traditional birth attendant	Agree	Agree	Agree	Agree	Agree	Agree							husband/partner	husband/partner	husband/partner	husband/partner	husband/partner	1	a lot	very easy	no	no	no	no	no	no	yes	yes	yes	yes	yes
your home	relative/friend	Agree	Agree	Agree	Agree	Agree	Agree							husband/partner	husband/partner	husband/partner	husband/partner	husband/partner	1	some	very easy	no	no	no	no	no	no	yes	yes	yes	yes	yes
governmental hospital		Agree	Agree	Agree	Agree	Agree	Agree				yes		yes	respondent and husband/partner jointly, someone else	respondent and husband/partner jointly, someone else	respondent and husband/partner jointly, someone else	respondent and husband/partner jointly, someone else	respondent and husband/partner jointly, someone else	2	some	difficut	no	yes	yes	no	yes	yes	yes	yes	yes	yes	yes
your home	untrained traditional birth attendant	Agree	Agree	Agree	Agree	Agree	Agree							husband/partner	husband/partner	husband/partner	husband/partner	husband/partner	0	a lot	easy	no	no	no	no	no	no	yes	yes	no	yes	yes
governmental hospital		Agree	Agree	Agree	Agree	Somewhat agree	Disagree	no			no	a	no	respondent	husband/partner	husband/partner	respondent and husband/partner jointly, someone else	respondent and husband/partner jointly, someone else	5	some	possible	yes	yes	yes	yes	yes	no	yes	yes	yes	yes	yes
your home	untrained traditional birth attendant	Agree	Agree	Somewhat agree	Disagree	Disagree	Disagree							other	respondent	respondent	respondent	respondent	2	uncertain	very easy	no	no	no	no	no	no	no	no	no	no	no
your home	relative/friend	Agree	Agree	Agree	Agree	Agree	Disagree							respondent	respondent	respondent	respondent	respondent	3	some	easy	no	no	no	no	no	no	no	no	no	no	no
your home	untrained traditional birth attendant	Agree	Agree	Agree	Somewhat agree	Disagree	Disagree	no						respondent	respondent	husband/partner	husband/partner	husband/partner	2	little	easy	no	no	no	no	no	no	yes	yes	yes	yes	yes
your home	relative/friend	Agree	Agree	Agree	Agree	Agree	Agree							respondent and husband/partner jointly, someone else	respondent and husband/partner jointly, someone else	respondent and husband/partner jointly, someone else	respondent and husband/partner jointly, someone else	respondent and husband/partner jointly, someone else	2	a lot	possible	no	no	no	yes	yes	yes	yes	yes	no	no	yes
your home	relative/friend	Agree	Agree	Agree	Agree	Agree	Disagree							respondent	respondent	other	respondent	respondent	2	little	possible	no	no	no	no	no	no	no	no	no	no	no
other home	untrained traditional birth attendant	Agree	Agree	Somewhat agree	Agree	Agree	Agree							husband/partner	husband/partner	husband/partner	husband/partner	husband/partner	2	some	very easy	no	no	no	no	no	no	yes	yes	yes	yes	yes
your home	trained traditional birth attendant	Agree	Agree	Disagree	Agree	Agree	Disagree	yes	3	Sat In The Waiting Room				respondent and husband/partner jointly, someone else	respondent and husband/partner jointly, someone else	respondent and husband/partner jointly, someone else	respondent and husband/partner jointly, someone else	respondent and husband/partner jointly, someone else	1	a lot	easy	no	no	no	no	no	no	no	no	no	yes	no
government health center		Agree	Agree	Agree	Agree	Agree	Agree	no			no	c	no	respondent and husband/partner jointly, someone else	respondent and husband/partner jointly, someone else	respondent and husband/partner jointly, someone else	respondent and husband/partner jointly, someone else	respondent and husband/partner jointly, someone else	2	a lot	possible	no	yes	yes	yes	yes	yes	yes	yes	yes	yes	yes
your home	untrained traditional birth attendant	Agree	Agree	Agree	Somewhat agree	Disagree	Disagree	no						respondent	husband/partner	husband/partner	husband/partner	husband/partner	2	some	easy	no	no	no	no	no	no	yes	yes	yes	yes	yes
your home	untrained traditional birth attendant	Somewhat agree	Agree	Agree	Agree	Agree	Somewhat agree							husband/partner	respondent and husband/partner jointly, someone else	respondent	respondent	respondent	6	some	difficut	no	no	no	no	no	no	yes	yes	yes	yes	no
your home	untrained traditional birth attendant	Agree	Agree	Somewhat agree	Disagree	Disagree	Disagree							other	other	other	other	respondent	1	uncertain	possible	no	yes	yes	yes	yes	yes	no	no	no	no	no
your home	untrained traditional birth attendant	Agree	Agree	Agree	Agree	Agree	Agree							husband/partner	husband/partner	husband/partner	husband/partner	husband/partner	1	little	very easy	no	no	no	no	no	no	yes	yes	yes	yes	yes
your home	relative/friend	Agree	Agree	Agree	Agree	Agree	Agree							respondent and husband/partner jointly, someone else	respondent and husband/partner jointly, someone else	respondent and husband/partner jointly, someone else	respondent and husband/partner jointly, someone else	respondent and husband/partner jointly, someone else	2	some	possible	no	no	no	no	no	no	yes	yes	yes	yes	yes
your home	other	Agree	Agree	Agree	Agree	Agree	Agree	no						respondent and husband/partner jointly, someone else	husband/partner	respondent and husband/partner jointly, someone else	husband/partner	respondent and husband/partner jointly, someone else	2	some	possible	no	no	yes	yes	yes	yes	yes	yes	yes	yes	yes
your home	relative/friend	Agree	Agree	Agree	Agree	Agree	Agree	no						respondent and husband/partner jointly, someone else	respondent and husband/partner jointly, someone else	respondent and husband/partner jointly, someone else	respondent and husband/partner jointly, someone else	respondent and husband/partner jointly, someone else	1	a lot	possible	no	no	no	no	no	no	yes	yes	yes	yes	yes
your home	relative/friend	Agree	Agree	Agree	Agree	Agree	Agree							husband/partner	respondent and husband/partner jointly, someone else	husband/partner	respondent and husband/partner jointly, someone else	respondent	2	a lot	difficut	no	no	no	no	no	no	yes	yes	yes	yes	yes
government health center		Agree	Agree	Agree	Agree	Disagree	Disagree	yes	2	Accompanied/Transported Me To/From The Clinic and/or Waited Outside	yes		no	respondent and husband/partner jointly, someone else	husband/partner	husband/partner	husband/partner	husband/partner	1	a lot	easy	no	no	no	no	no	no	yes	no	no	yes	no
your home	health professional	Agree	Agree	Agree	Agree	Agree	Disagree							respondent	respondent	other	respondent	respondent	3	some	possible	no	no	no	no	no	no	no	no	no	no	no
government health center		Agree	Agree	Agree	Agree	Agree	Agree	yes	1	Sat In The Waiting Room	no	k	yes	husband/partner	husband/partner	respondent and husband/partner jointly, someone else	husband/partner	husband/partner	2	some	possible	no	yes	yes	yes	yes	no	no	no	no	no	yes
your home	community health agent	Agree	Agree	Agree	Agree	Agree	Agree							husband/partner	husband/partner	husband/partner	husband/partner	husband/partner	1	little	very easy	no	no	no	no	no	no	yes	yes	yes	yes	yes
your home	untrained traditional birth attendant	Agree	Agree	Agree	Somewhat agree	Somewhat agree	Somewhat agree							respondent and husband/partner jointly, someone else	respondent and husband/partner jointly, someone else	respondent and husband/partner jointly, someone else	husband/partner	respondent and husband/partner jointly, someone else	1	a lot	possible	no	no	no	no	no	no	yes	yes	no	yes	yes
your home	untrained traditional birth attendant	Agree	Agree	Disagree	Agree	Agree	Disagree	yes	1	Accompanied/Transported Me To/From The Clinic and/or Waited Outside				husband/partner	husband/partner	husband/partner	husband/partner	husband/partner	1	a lot	easy	no	no	no	no	no	no	yes	no	no	yes	yes
government health center		Agree	Agree	Agree	Somewhat agree	Agree	Somewhat agree	no			no	l	no	respondent	respondent	husband/partner	respondent and husband/partner jointly, someone else	respondent	6	a lot	possible	no	no	no	no	no	no	yes	yes	yes	yes	yes
your home	trained traditional birth attendant	Agree	Agree	Agree	Somewhat agree	Disagree	Disagree	no						respondent	husband/partner	husband/partner	husband/partner	husband/partner	2	little	easy	no	no	no	no	no	no	yes	yes	yes	yes	yes
government health center		Agree	Agree	Agree	Agree	Agree	Disagree	yes	1	Sat In The Waiting Room	no	k l	yes	husband/partner	husband/partner	other	husband/partner	husband/partner	2	some	very easy	no	yes	yes	yes	yes	no	no	no	no	no	yes
governmental hospital		Agree	Agree	Disagree	Agree	Agree	Agree				no	l	no	other	other	other	other	other	2	none	easy	no	no	no	no	no	no	no	no	no	no	no
your home	untrained traditional birth attendant	Agree	Somewhat agree	Somewhat agree	Agree	Somewhat agree	Somewhat agree	no						husband/partner	respondent and husband/partner jointly, someone else	respondent	respondent	respondent	2	some	possible	no	yes	yes	yes	yes	no	yes	yes	yes	yes	yes
your home	untrained traditional birth attendant	Agree	Agree	Agree	Agree	Agree	Agree							husband/partner	husband/partner	husband/partner	husband/partner	husband/partner	1	little	very easy	no	no	no	no	no	no	yes	yes	yes	yes	yes
your home	trained traditional birth attendant	Agree	Agree	Agree	Agree	Agree	Agree							husband/partner	husband/partner	respondent and husband/partner jointly, someone else	respondent and husband/partner jointly, someone else	respondent and husband/partner jointly, someone else	3	a lot	easy	no	no	no	no	no	no	no	no	no	no	yes
your home	other	Agree	Agree	Agree	Agree	Agree	Disagree	yes	2	Sat In The Waiting Room				husband/partner	other	other	husband/partner	husband/partner	2	a lot	very easy	no	yes	yes	yes	yes	yes	no	no	no	no	no
your home	untrained traditional birth attendant	Agree	Agree	Agree	Agree	Agree	Agree							husband/partner	husband/partner	husband/partner	husband/partner	husband/partner	2	uncertain	very easy	no	no	no	no	no	no	yes	yes	yes	yes	yes
your home	untrained traditional birth attendant	Agree	Agree	Somewhat agree	Agree	Disagree	Disagree							other	other	other	husband/partner	husband/partner	2	a lot	possible	yes	yes	yes	yes	yes	yes	yes	no	no	no	no
other home	community health agent	Agree	Agree	Agree	Agree	Agree	Agree							husband/partner	husband/partner	husband/partner	husband/partner	husband/partner	2	little	very easy	no	no	no	no	no	no	yes	yes	yes	yes	yes
government health center		Agree	Agree	Agree	Agree	Agree	Disagree	no			no	f l	no	respondent	husband/partner	respondent and husband/partner jointly, someone else	respondent	respondent	3	some	possible	no	no	no	no	no	no	yes	yes	yes	yes	yes
your home	untrained traditional birth attendant	Agree	Agree	Agree	Agree	Somewhat agree	Agree							husband/partner	husband/partner	husband/partner	husband/partner	husband/partner	2	some	very easy	no	no	no	no	no	no	yes	yes	yes	yes	yes
your home	untrained traditional birth attendant	Agree	Agree	Agree	Agree	Agree	Somewhat agree							respondent and husband/partner jointly, someone else	respondent and husband/partner jointly, someone else	respondent and husband/partner jointly, someone else	respondent and husband/partner jointly, someone else	respondent and husband/partner jointly, someone else	3	some	easy	no	no	no	no	no	no	yes	yes	yes	yes	yes
your home	community health agent	Agree	Agree	Agree	Agree	Agree	Agree	no						husband/partner	husband/partner	husband/partner	husband/partner	husband/partner	1	uncertain	very easy	no	no	no	no	no	no	yes	yes	yes	yes	yes
government health center		Agree	Agree	Agree	Agree	Agree	Agree	no			yes		yes	husband/partner	husband/partner	husband/partner	husband/partner	husband/partner	2	some	very easy	no	no	no	no	no	no	yes	no	yes	yes	yes
your home	untrained traditional birth attendant	Agree	Agree	Agree	Agree	Agree	Agree							respondent	husband/partner	husband/partner	husband/partner	husband/partner	1	a lot	easy	no	no	no	no	no	no	no	no	no	no	no
other home	untrained traditional birth attendant	Agree	Agree	Agree	Agree	Agree	Agree							husband/partner	husband/partner	husband/partner	husband/partner	husband/partner	1	little	very easy	no	no	no	no	no	no	yes	yes	yes	yes	yes
your home	untrained traditional birth attendant	Agree	Agree	Agree	Agree	Agree	Agree							husband/partner	husband/partner	husband/partner	husband/partner	husband/partner	1	little	very easy	no	no	no	no	no	no	yes	yes	yes	yes	yes
your home	relative/friend	Agree	Agree	Somewhat agree	Agree	Agree	Agree							husband/partner	husband/partner	husband/partner	husband/partner	husband/partner	1	some	very easy	no	no	no	no	no	no	yes	yes	yes	yes	yes
your home	trained traditional birth attendant	Agree	Agree	Agree	Agree	Agree	Agree							husband/partner	husband/partner	other	husband/partner	husband/partner	2	some	possible	no	no	no	no	no	no	no	no	no	no	no
your home	untrained traditional birth attendant	Agree	Agree	Somewhat agree	Agree	Somewhat agree	Disagree							other	other	other	husband/partner	husband/partner	3	some	easy	no	yes	yes	yes	yes	yes	no	no	no	no	no
government health center		Agree	Agree	Agree	Agree	Agree	Disagree	no			no	l	no	husband/partner	husband/partner	other	husband/partner	husband/partner	2	some	possible	no	yes	yes	yes	yes	no	no	no	no	no	no
your home	untrained traditional birth attendant	Agree	Agree	Disagree	Disagree	Disagree	Disagree							respondent	respondent	other	respondent	respondent	3	uncertain	possible	no	yes	yes	yes	yes	yes	no	no	no	no	no
your home	untrained traditional birth attendant	Agree	Agree	Agree	Agree	Agree	Agree							husband/partner	husband/partner	husband/partner	husband/partner	husband/partner	2	some	easy	no	no	no	no	no	no	yes	no	no	yes	yes
your home	relative/friend	Agree	Agree	Agree	Somewhat agree	Somewhat agree	Somewhat agree							respondent and husband/partner jointly, someone else	respondent	respondent and husband/partner jointly, someone else	respondent	respondent	2	a lot	easy	no	no	no	no	no	no	yes	yes	yes	yes	no
your home	trained traditional birth attendant	Agree	Agree	Somewhat agree	Somewhat agree	Somewhat agree	Disagree							husband/partner	respondent	husband/partner	husband/partner	respondent	2	little	easy	no	yes	yes	yes	yes	no	yes	yes	no	yes	yes
your home	trained traditional birth attendant	Disagree	Disagree	Disagree	Disagree	Disagree	Disagree	no						husband/partner	husband/partner	husband/partner	husband/partner	husband/partner	3	little	possible	no	yes	yes	yes	yes	no	yes	yes	yes	yes	yes
your home	health professional	Agree	Agree	Agree	Agree	Agree	Disagree	no						respondent and husband/partner jointly, someone else	respondent and husband/partner jointly, someone else	other	respondent and husband/partner jointly, someone else	respondent and husband/partner jointly, someone else	6	a lot	possible	no	no	no	no	no	no	no	no	no	no	no
your home	trained traditional birth attendant	Agree	Agree	Disagree	Agree	Disagree	Disagree	no						respondent	respondent	husband/partner	husband/partner	husband/partner	3	some	easy	no	no	no	no	no	no	yes	yes	no	yes	no
your home	trained traditional birth attendant	Agree	Agree	Agree	Somewhat agree	Agree	Disagree							respondent and husband/partner jointly, someone else	respondent and husband/partner jointly, someone else	other	respondent and husband/partner jointly, someone else	respondent and husband/partner jointly, someone else	4	uncertain	easy	no	yes	yes	yes	yes	yes	no	no	no	no	no
government health center		Agree	Agree	Agree	Agree	Agree	Disagree	no			yes		yes	respondent and husband/partner jointly, someone else	respondent and husband/partner jointly, someone else	respondent and husband/partner jointly, someone else	respondent and husband/partner jointly, someone else	respondent and husband/partner jointly, someone else	5	a lot	easy	yes	yes	yes	yes	yes	yes	yes	yes	yes	yes	yes
your home	untrained traditional birth attendant	Agree	Agree	Agree	Agree	Agree	Disagree	yes	2	Accompanied/Transported Me To/From The Clinic and/or Waited Outside				respondent and husband/partner jointly, someone else	respondent and husband/partner jointly, someone else	other	respondent and husband/partner jointly, someone else	respondent and husband/partner jointly, someone else	3	a lot	possible	no	no	no	no	no	no	yes	yes	yes	yes	yes
government health center		Agree	Agree	Agree	Agree	Agree	Disagree	yes	2	Accompanied/Transported Me To/From The Clinic and/or Waited Outside	yes		yes	respondent and husband/partner jointly, someone else	respondent and husband/partner jointly, someone else	other	respondent and husband/partner jointly, someone else	respondent and husband/partner jointly, someone else	2	a lot	possible	no	no	no	no	no	no	yes	yes	yes	yes	yes
your home	trained traditional birth attendant	Agree	Agree	Agree	Agree	Agree	Agree	no						respondent	respondent	other	other	other	0	none	possible	no	no	no	no	no	no	no	no	no	no	no
your home	untrained traditional birth attendant	Disagree	Disagree	Disagree	Disagree	Disagree	Disagree	no						respondent	respondent	respondent	respondent	respondent	3	a lot	very easy	no	yes	yes	yes	yes	no	yes	yes	yes	yes	yes
your home	trained traditional birth attendant	Agree	Agree	Agree	Agree	Agree	Disagree	yes	2	Joined Me For Some Or All Of The Visit With The Heath Provider				husband/partner	husband/partner	husband/partner	husband/partner	husband/partner	4	some	possible	no	no	no	no	no	no	yes	yes	no	yes	no
your home	trained traditional birth attendant	Agree	Agree	Agree	Agree	Agree	Disagree	yes	3	Joined Me For Some Or All Of The Visit With The Heath Provider				husband/partner	husband/partner	husband/partner	husband/partner	husband/partner	0	none	very easy	yes	yes	yes	yes	yes	yes	no	no	no	no	yes
givernement health post		Agree	Agree	Agree	Agree	Agree	Disagree	yes	4	Accompanied/Transported Me To/From The Clinic and/or Waited Outside				respondent and husband/partner jointly, someone else	respondent and husband/partner jointly, someone else	respondent and husband/partner jointly, someone else	respondent and husband/partner jointly, someone else	respondent and husband/partner jointly, someone else	4	a lot	possible	yes	no	yes	no	no	no	yes	yes	yes	yes	yes
your home	trained traditional birth attendant	Agree	Agree	Agree	Agree	Agree	Disagree	no						respondent and husband/partner jointly, someone else	respondent	other	respondent and husband/partner jointly, someone else	respondent and husband/partner jointly, someone else	9	some	easy	no	yes	yes	yes	yes	yes	no	no	no	no	no
your home	trained traditional birth attendant	Disagree	Disagree	Disagree	Disagree	Disagree	Disagree	no						husband/partner	husband/partner	husband/partner	husband/partner	husband/partner	2	a lot	difficut	no	yes	yes	yes	yes	no	yes	no	yes	yes	yes
your home	trained traditional birth attendant	Disagree	Disagree	Disagree	Disagree	Disagree	Disagree	no						husband/partner	husband/partner	husband/partner	husband/partner	husband/partner	1	some	easy	no	no	no	no	no	no	yes	yes	yes	yes	yes
your home	untrained traditional birth attendant	Disagree	Disagree	Disagree	Disagree	Disagree	Disagree	no						husband/partner	husband/partner	husband/partner	husband/partner	husband/partner	3	some	possible	no	yes	yes	yes	yes	yes	yes	yes	yes	yes	yes
your home	trained traditional birth attendant	Agree	Agree	Agree	Agree	Agree	Agree							husband/partner	husband/partner	husband/partner	husband/partner	husband/partner	1	little	easy	no	no	no	no	no	no	yes	yes	yes	yes	yes
your home	trained traditional birth attendant	Agree	Somewhat agree	Somewhat agree	Agree	Agree	Disagree	no						husband/partner	husband/partner	respondent	husband/partner	husband/partner	3	little	very easy	no	no	no	no	no	no	yes	yes	no	yes	yes
your home	trained traditional birth attendant	Agree	Agree	Agree	Agree	Agree	Agree							respondent	husband/partner	husband/partner	husband/partner	husband/partner	2	a lot	easy	yes	no	yes	yes	yes	yes	yes	yes	yes	yes	yes
government health center		Agree	Somewhat agree	Agree	Agree	Agree	Disagree	yes	1	Accompanied/Transported Me To/From The Clinic and/or Waited Outside	yes		yes	respondent and husband/partner jointly, someone else	respondent and husband/partner jointly, someone else	other	respondent and husband/partner jointly, someone else	respondent and husband/partner jointly, someone else	5	a lot	very easy	no	yes	yes	yes	yes	no	yes	yes	no	yes	no
your home	untrained traditional birth attendant	Disagree	Disagree	Disagree	Disagree	Disagree	Disagree	no						husband/partner	husband/partner	husband/partner	husband/partner	husband/partner	3	uncertain	easy	no	yes	yes	yes	no	yes	yes	yes	yes	yes	yes
your home	untrained traditional birth attendant	Agree	Agree	Agree	Agree	Agree	Disagree							other	other	other	other	other	3	uncertain	easy	no	yes	yes	yes	yes	no	yes	yes	yes	yes	yes
government health center		Agree	Somewhat agree	Agree	Agree	Somewhat agree	Agree	yes	2	Accompanied/Transported Me To/From The Clinic and/or Waited Outside	yes		no	respondent and husband/partner jointly, someone else	respondent and husband/partner jointly, someone else	respondent and husband/partner jointly, someone else	respondent and husband/partner jointly, someone else	respondent and husband/partner jointly, someone else	3	little	very easy	no	yes	yes	yes	yes	no	yes	yes	yes	yes	no
givernement health post		Agree	Agree	Agree	Agree	Agree	Disagree	yes	4	Accompanied/Transported Me To/From The Clinic and/or Waited Outside				respondent and husband/partner jointly, someone else	respondent and husband/partner jointly, someone else	respondent	respondent and husband/partner jointly, someone else	respondent and husband/partner jointly, someone else	9	a lot	very easy	no	yes	yes	yes	yes	no	no	no	no	no	no
your home	untrained traditional birth attendant	Agree	Agree	Agree	Agree	Somewhat agree	Agree	no						husband/partner	husband/partner	husband/partner	husband/partner	husband/partner	2	little	very easy	no	no	yes	yes	no	no	yes	yes	no	yes	no
your home	trained traditional birth attendant	Agree	Agree	Agree	Somewhat agree	Agree	Disagree	no						respondent	respondent and husband/partner jointly, someone else	other	respondent and husband/partner jointly, someone else	respondent and husband/partner jointly, someone else	5	little	very easy	no	yes	yes	yes	yes	no	no	no	no	no	no
your home	trained traditional birth attendant	Disagree	Disagree	Disagree	Disagree	Disagree	Disagree	no						respondent	respondent	respondent	respondent	respondent	3	a lot	possible	no	yes	yes	yes	yes	no	yes	yes	yes	yes	yes
your home	relative/friend	Agree	Agree	Agree	Somewhat agree	Somewhat agree	Agree	no						respondent	respondent	other	other	respondent and husband/partner jointly, someone else	1	none	easy	no	yes	yes	yes	yes	no	no	yes	yes	yes	yes
government health center		Disagree	Disagree	Disagree	Disagree	Disagree	Disagree	no			no	a d	no	husband/partner	husband/partner	husband/partner	husband/partner	husband/partner	3	some	possible	no	yes	yes	yes	yes	yes	yes	yes	yes	yes	yes
your home	trained traditional birth attendant	Disagree	Disagree	Disagree	Disagree	Somewhat agree	Disagree	no						respondent	respondent	respondent	respondent	respondent	2	a lot	easy	no	yes	yes	yes	yes	no	yes	yes	yes	yes	yes
your home	relative/friend	Agree	Agree	Agree	Agree	Agree	Agree	yes	1	Accompanied/Transported Me To/From The Clinic and/or Waited Outside				respondent and husband/partner jointly, someone else	respondent and husband/partner jointly, someone else	respondent and husband/partner jointly, someone else	respondent and husband/partner jointly, someone else	respondent and husband/partner jointly, someone else	1	none	difficut	no	no	no	no	no	no	no	yes	yes	yes	yes
your home	trained traditional birth attendant	Agree	Agree	Agree	Disagree	Disagree	Agree							husband/partner	respondent	respondent	husband/partner	husband/partner	1	some	difficut	no	no	no	no	no	no	yes	yes	yes	yes	yes
givernement health post		Agree	Agree	Agree	Agree	Agree	Agree	yes	4	Accompanied/Transported Me To/From The Clinic and/or Waited Outside				husband/partner	husband/partner	husband/partner	husband/partner	husband/partner	0	none	possible	no	no	no	no	no	no	no	no	no	no	yes
government health center		Agree	Agree	Somewhat agree	Agree	Agree	Disagree				yes		yes	husband/partner	husband/partner	respondent	respondent	respondent	3	a lot	easy	no	no	no	no	no	no	yes	yes	no	yes	no
your home	trained traditional birth attendant	Disagree	Disagree	Disagree	Disagree	Disagree	Disagree	no						respondent	respondent	respondent	respondent	respondent	2	some	very easy	no	yes	yes	no	no	no	yes	yes	yes	yes	yes
government health center		Disagree	Disagree	Disagree	Disagree	Disagree	Disagree	no			no	a	no	husband/partner	husband/partner	husband/partner	husband/partner	husband/partner	3	a lot	possible	no	yes	yes	yes	yes	no	yes	yes	yes	yes	yes
your home	trained traditional birth attendant	Disagree	Disagree	Disagree	Disagree	Disagree	Disagree	no						husband/partner	husband/partner	husband/partner	husband/partner	husband/partner	3	a lot	possible	no	yes	yes	yes	yes	no	yes	yes	yes	yes	yes
your home	trained traditional birth attendant	Agree	Agree	Agree	Agree	Agree	Agree							husband/partner	husband/partner	husband/partner	respondent and husband/partner jointly, someone else	respondent and husband/partner jointly, someone else	1	uncertain	easy	yes	yes	yes	no	no	no	no	yes	yes	yes	yes
government health center		Agree	Agree	Agree	Agree	Agree	Agree				yes		no	other	other	other	other	other	0	none	possible	no	no	no	no	no	no	yes	yes	no	yes	yes
government health center		Disagree	Agree	Disagree	Agree	Somewhat agree	Disagree				no	d f	no	respondent and husband/partner jointly, someone else	respondent and husband/partner jointly, someone else	respondent and husband/partner jointly, someone else	respondent and husband/partner jointly, someone else	respondent and husband/partner jointly, someone else	5	a lot	very easy	no	no	no	no	no	no	yes	yes	yes	yes	yes
your home	untrained traditional birth attendant	Disagree	Disagree	Disagree	Disagree	Disagree	Disagree	no						husband/partner	husband/partner	husband/partner	husband/partner	husband/partner	3	some	possible	no	yes	yes	yes	yes	yes	yes	yes	yes	yes	yes
your home	trained traditional birth attendant	Disagree	Disagree	Disagree	Disagree	Disagree	Disagree	no						husband/partner	husband/partner	husband/partner	husband/partner	husband/partner	2	some	easy	no	no	no	no	no	no	yes	yes	yes	yes	yes
your home	relative/friend	Disagree	Agree	Disagree	Agree	Disagree	Agree	no						respondent	respondent and husband/partner jointly, someone else	respondent	respondent	respondent and husband/partner jointly, someone else	5	a lot	very easy	no	no	yes	yes	yes	yes	yes	yes	yes	yes	yes
your home	trained traditional birth attendant	Agree	Agree	Agree	Agree	Agree	Agree							other	other	other	other	other	0	some	possible	no	no	no	no	no	no	yes	yes	no	yes	yes
your home	trained traditional birth attendant	Somewhat agree	Somewhat agree	Somewhat agree	Somewhat agree	Somewhat agree	Somewhat agree	no						husband/partner	husband/partner	husband/partner	husband/partner	husband/partner	2	some	easy	no	no	no	no	no	no	yes	yes	yes	yes	yes
your home	trained traditional birth attendant	Agree	Somewhat agree	Agree	Somewhat agree	Disagree	Disagree	no						respondent	respondent	respondent and husband/partner jointly, someone else	respondent and husband/partner jointly, someone else	respondent and husband/partner jointly, someone else	2	uncertain	easy	no	yes	yes	yes	yes	yes	yes	yes	no	yes	no
your home	untrained traditional birth attendant	Disagree	Disagree	Disagree	Disagree	Disagree	Disagree	no						husband/partner	husband/partner	husband/partner	husband/partner	husband/partner	2	some	possible	no	no	no	no	no	no	yes	yes	yes	yes	yes
your home	trained traditional birth attendant	Agree	Agree	Somewhat agree	Agree	Agree	Agree							husband/partner	husband/partner	husband/partner	husband/partner	husband/partner	0	none	possible	no	no	no	no	no	no	no	no	no	no	yes
other home	trained traditional birth attendant	Agree	Agree	Agree	Somewhat agree	Agree	Somewhat agree	no						respondent	respondent and husband/partner jointly, someone else	other	respondent and husband/partner jointly, someone else	respondent and husband/partner jointly, someone else	3	uncertain	very easy	no	yes	yes	yes	yes	no	no	no	no	no	no
your home	trained traditional birth attendant	Agree	Agree	Agree	Agree	Agree	Agree	no						husband/partner	husband/partner	husband/partner	husband/partner	husband/partner	1	little	easy	yes	no	no	no	no	no	no	no	no	no	no
your home	trained traditional birth attendant	Agree	Agree	Agree	Agree	Agree	Agree	no						respondent	respondent	respondent	respondent	respondent	2	a lot	possible	no	no	no	no	no	no	yes	yes	yes	yes	yes
government health center		Agree	Agree	Agree	Agree	Agree	Disagree	yes	2	Sat In The Waiting Room	yes		yes	respondent and husband/partner jointly, someone else	respondent and husband/partner jointly, someone else	other	respondent and husband/partner jointly, someone else	respondent and husband/partner jointly, someone else	4	a lot	possible	no	no	no	no	no	no	yes	yes	no	yes	yes
your home	trained traditional birth attendant	Agree	Agree	Agree	Agree	Agree	Agree							husband/partner	husband/partner	husband/partner	husband/partner	husband/partner	1	little	easy	yes	yes	yes	yes	no	no	yes	yes	yes	yes	yes
your home	trained traditional birth attendant	Agree	Agree	Agree	Agree	Agree	Agree							respondent	husband/partner	husband/partner	husband/partner	husband/partner	2	a lot	easy	yes	no	yes	yes	yes	yes	yes	yes	yes	yes	yes
government health center		Disagree	Disagree	Disagree	Disagree	Disagree	Disagree	no			no	a d	no	husband/partner	husband/partner	husband/partner	husband/partner	husband/partner	2	some	possible	no	yes	yes	yes	yes	yes	yes	yes	yes	yes	yes
your home	trained traditional birth attendant	Somewhat agree	Somewhat agree	Somewhat agree	Somewhat agree	Somewhat agree	Somewhat agree	no						husband/partner	husband/partner	husband/partner	husband/partner	husband/partner	2	some	very easy	yes	yes	yes	yes	yes	yes	yes	yes	yes	yes	yes
your home	trained traditional birth attendant	Agree	Agree	Agree	Agree	Agree	Agree	no						husband/partner	husband/partner	husband/partner	husband/partner	husband/partner	2	some	easy	no	yes	yes	no	yes	no	yes	yes	no	yes	yes
givernement health post		Agree	Agree	Agree	Agree	Agree	Agree	yes	1	Joined Me For Some Or All Of The Visit With The Heath Provider				husband/partner	husband/partner	husband/partner	husband/partner	husband/partner	0	some	very easy	yes	yes	yes	yes	yes	yes	no	no	no	no	yes
your home	trained traditional birth attendant	Agree	Agree	Agree	Agree	Agree	Agree							husband/partner	husband/partner	husband/partner	husband/partner	husband/partner	1	little	easy	yes	no	no	yes	yes	yes	yes	yes	yes	yes	yes
your home	health professional	Agree	Agree	Agree	Agree	Agree	Agree							other	other	other	other	other	0	none	very easy	yes	yes	yes	yes	yes	yes	yes	yes	no	yes	no
your home	trained traditional birth attendant	Agree	Agree	Agree	Agree	Agree	Agree	no						husband/partner	husband/partner	husband/partner	husband/partner	respondent	3	little	possible	no	no	yes	yes	yes	no	no	yes	yes	no	no
your home	trained traditional birth attendant	Agree	Agree	Agree	Agree	Agree	Agree	no						respondent	respondent	respondent	respondent	respondent and husband/partner jointly, someone else	2	uncertain	very easy	no	yes	yes	yes	yes	no	yes	no	yes	no	yes
your home	trained traditional birth attendant	Agree	Agree	Agree	Somewhat agree	Somewhat agree	Somewhat agree	no						husband/partner	husband/partner	husband/partner	husband/partner	husband/partner	2	little	possible	no	no	yes	no	no	no	no	no	no	yes	no
private clinic		Agree	Agree	Agree	Agree	Agree	Agree	no			no	l	yes	husband/partner	husband/partner	husband/partner	husband/partner	husband/partner	1	little	easy	yes	no	no	no	yes	yes	no	no	no	no	no
your home	untrained traditional birth attendant	Agree	Agree	Agree	Agree	Agree	Disagree	no						respondent and husband/partner jointly, someone else	respondent and husband/partner jointly, someone else	respondent and husband/partner jointly, someone else	respondent and husband/partner jointly, someone else	respondent and husband/partner jointly, someone else	8	a lot	easy	no	no	no	no	no	no	yes	yes	yes	yes	yes
your home	community health agent	Somewhat agree	Agree	Disagree	Agree	Agree	Agree	yes	1	Joined Me For Some Or All Of The Visit With The Heath Provider				respondent and husband/partner jointly, someone else	respondent	other	respondent	respondent and husband/partner jointly, someone else	2	a lot	easy	no	yes	yes	yes	yes	no	yes	yes	yes	yes	yes
your home	other	Disagree	Agree	Disagree	Somewhat agree	Agree	Agree	no						other	respondent and husband/partner jointly, someone else	other	other	other	3	a lot	difficut	no	no	no	no	no	no	yes	yes	yes	yes	yes
your home	trained traditional birth attendant	Agree	Agree	Agree	Agree	Agree	Agree							husband/partner	husband/partner	husband/partner	husband/partner	husband/partner	1	little	easy	no	no	no	no	no	no	yes	no	no	no	yes
government health center		Disagree	Agree	Disagree	Agree	Agree	Agree	no			yes		no	respondent and husband/partner jointly, someone else	respondent and husband/partner jointly, someone else	respondent and husband/partner jointly, someone else	respondent and husband/partner jointly, someone else	respondent and husband/partner jointly, someone else	3	a lot	possible	yes	yes	yes	yes	yes	yes	yes	yes	no	yes	no
your home	trained traditional birth attendant	Agree	Agree	Agree	Agree	Agree	Agree	no						husband/partner	husband/partner	husband/partner	husband/partner	husband/partner	4	some	easy	no	no	no	no	no	no	no	yes	no	yes	no
your home	other	Agree	Disagree	Somewhat agree	Agree	Agree	Disagree	no						respondent	respondent	respondent	respondent	respondent	2	a lot	very easy	yes	yes	yes	yes	yes	yes	yes	yes	no	no	no
your home	trained traditional birth attendant	Disagree	Disagree	Disagree	Disagree	Disagree	Disagree	no						respondent	husband/partner	husband/partner	husband/partner	respondent	3	some	possible	no	yes	yes	yes	yes	yes	yes	yes	yes	yes	yes
your home	untrained traditional birth attendant	Disagree	Agree	Somewhat agree	Agree	Somewhat agree	Agree							respondent	respondent	other	respondent	respondent and husband/partner jointly, someone else	2	a lot	possible	no	no	yes	no	yes	no	yes	yes	yes	yes	yes
your home	untrained traditional birth attendant	Agree	Agree	Agree	Agree	Agree	Disagree	no						other	respondent and husband/partner jointly, someone else	other	respondent and husband/partner jointly, someone else	respondent and husband/partner jointly, someone else	5	a lot	easy	no	no	no	no	no	no	yes	yes	no	no	no
other home	trained traditional birth attendant	Agree	Agree	Agree	Agree	Agree	Agree							husband/partner	husband/partner	husband/partner	husband/partner	husband/partner	0	uncertain	easy	no	no	no	no	no	no	no	no	no	yes	yes
government health center		Agree	Agree	Agree	Agree	Agree	Agree	yes	2	Accompanied/Transported Me To/From The Clinic and/or Waited Outside	yes		no	husband/partner	husband/partner	husband/partner	husband/partner	husband/partner	3	none	very easy	yes	yes	yes	yes	yes	no	yes	yes	yes	yes	no
your home	trained traditional birth attendant	Agree	Agree	Somewhat agree	Agree	Agree	Agree	no						respondent	respondent	respondent	respondent	respondent	2	some	easy	no	no	no	no	no	no	yes	yes	no	yes	no
government health center		Disagree	Agree	Disagree	Agree	Agree	Agree	yes	1	Accompanied/Transported Me To/From The Clinic and/or Waited Outside	yes		no	respondent and husband/partner jointly, someone else	respondent and husband/partner jointly, someone else	respondent and husband/partner jointly, someone else	respondent and husband/partner jointly, someone else	respondent and husband/partner jointly, someone else	4	a lot	very easy	no	no	no	no	no	no	yes	yes	yes	yes	yes
government health center		Agree	Agree	Agree	Agree	Agree	Agree	yes	1	Accompanied/Transported Me To/From The Clinic and/or Waited Outside	yes		no	respondent and husband/partner jointly, someone else	respondent and husband/partner jointly, someone else	respondent and husband/partner jointly, someone else	respondent and husband/partner jointly, someone else	respondent and husband/partner jointly, someone else	5	a lot	very easy	yes	yes	yes	yes	yes	yes	yes	no	no	no	no
your home	trained traditional birth attendant	Agree	Agree	Agree	Agree	Agree	Disagree	no						respondent and husband/partner jointly, someone else	respondent and husband/partner jointly, someone else	other	respondent and husband/partner jointly, someone else	respondent and husband/partner jointly, someone else	5	a lot	possible	no	no	no	no	no	no	yes	no	yes	no	yes
your home	trained traditional birth attendant	Disagree	Disagree	Disagree	Disagree	Disagree	Disagree	yes	1	Accompanied/Transported Me To/From The Clinic and/or Waited Outside				husband/partner	husband/partner	husband/partner	husband/partner	husband/partner	2	a lot	easy	no	no	no	no	no	no	yes	yes	yes	yes	yes
your home	relative/friend	Somewhat agree	Agree	Agree	Agree	Disagree	Disagree	no						respondent	respondent	respondent	respondent	respondent	2	little	very easy	yes	yes	yes	yes	yes	yes	yes	yes	yes	yes	no
your home	untrained traditional birth attendant	Disagree	Disagree	Disagree	Disagree	Disagree	Disagree	yes	2	Accompanied/Transported Me To/From The Clinic and/or Waited Outside				husband/partner	husband/partner	husband/partner	husband/partner	husband/partner	3	some	possible	no	yes	yes	yes	yes	yes	yes	yes	yes	yes	yes
your home	trained traditional birth attendant	Disagree	Disagree	Disagree	Disagree	Disagree	Disagree	yes	1	Accompanied/Transported Me To/From The Clinic and/or Waited Outside				husband/partner	husband/partner	husband/partner	husband/partner	husband/partner	3	some	possible	no	no	no	no	no	no	yes	yes	yes	yes	yes
government health center		Disagree	Agree	Disagree	Agree	Agree	Agree	yes	1	Accompanied/Transported Me To/From The Clinic and/or Waited Outside	yes		no	respondent	respondent and husband/partner jointly, someone else	respondent	respondent and husband/partner jointly, someone else	respondent and husband/partner jointly, someone else	3	a lot	easy	no	yes	yes	no	yes	no	yes	yes	yes	yes	yes
your home	trained traditional birth attendant	Agree	Agree	Somewhat agree	Somewhat agree	Disagree	Disagree	no						husband/partner	husband/partner	husband/partner	husband/partner	husband/partner	2	some	easy	no	no	no	no	no	no	yes	yes	yes	yes	yes
your home	trained traditional birth attendant	Agree	Agree	Somewhat agree	Somewhat agree	Agree	Somewhat agree	no						husband/partner	husband/partner	husband/partner	husband/partner	husband/partner	2	little	easy	yes	yes	yes	yes	yes	yes	yes	yes	yes	yes	yes
government health center		Agree	Agree	Agree	Agree	Agree	Agree	yes	1	Sat In The Waiting Room	yes		yes	husband/partner	respondent	respondent	respondent	respondent	2	a lot	easy	yes	yes	yes	yes	no	no	no	no	no	no	no
your home	trained traditional birth attendant	Agree	Agree	Somewhat agree	Somewhat agree	Somewhat agree	Somewhat agree							husband/partner	husband/partner	husband/partner	husband/partner	husband/partner	3	a lot	possible	no	no	no	no	no	no	no	yes	yes	yes	no
your home	trained traditional birth attendant	Agree	Agree	Somewhat agree	Somewhat agree	Somewhat agree	Somewhat agree	no						husband/partner	husband/partner	husband/partner	husband/partner	husband/partner	2	little	possible	no	no	no	no	no	no	no	no	no	yes	no
your home	trained traditional birth attendant	Agree	Agree	Agree	Agree	Agree	Agree	no						respondent and husband/partner jointly, someone else	respondent and husband/partner jointly, someone else	other	respondent and husband/partner jointly, someone else	respondent and husband/partner jointly, someone else	6	a lot	very easy	no	yes	yes	yes	yes	no	no	no	no	no	no
your home	trained traditional birth attendant	Agree	Agree	Agree	Agree	Agree	Agree							husband/partner	husband/partner	husband/partner	husband/partner	husband/partner	1	little	easy	yes	yes	yes	yes	no	no	yes	yes	yes	yes	yes
your home	trained traditional birth attendant	Agree	Agree	Disagree	Agree	Somewhat agree	Agree	yes	1	Joined Me For Some Or All Of The Visit With The Heath Provider				husband/partner	husband/partner	husband/partner	husband/partner	respondent and husband/partner jointly, someone else	0	some	easy	yes	yes	yes	yes	yes	yes	no	no	no	no	no
your home	trained traditional birth attendant	Agree	Agree	Agree	Agree	Agree	Agree	no						husband/partner	husband/partner	husband/partner	husband/partner	respondent	2	some	easy	no	no	no	no	no	no	no	yes	no	yes	no
your home	trained traditional birth attendant	Agree	Somewhat agree	Somewhat agree	Somewhat agree	Somewhat agree	Somewhat agree	no						husband/partner	husband/partner	husband/partner	husband/partner	husband/partner	2	little	difficut	yes	yes	yes	yes	yes	yes	yes	yes	no	yes	no
your home	trained traditional birth attendant	Agree	Agree	Agree	Agree	Agree	Agree	no						husband/partner	husband/partner	husband/partner	husband/partner	husband/partner	1	little	easy	yes	no	no	no	yes	yes	yes	yes	yes	no	yes
your home	relative/friend	Agree	Somewhat agree	Somewhat agree	Somewhat agree	Somewhat agree	Somewhat agree	yes	1	Accompanied/Transported Me To/From The Clinic and/or Waited Outside				respondent and husband/partner jointly, someone else	respondent and husband/partner jointly, someone else	respondent and husband/partner jointly, someone else	respondent and husband/partner jointly, someone else	respondent and husband/partner jointly, someone else	2	uncertain	easy	no	yes	yes	yes	yes	no	yes	yes	yes	yes	yes
government health center		Agree	Agree	Agree	Agree	Agree	Agree				yes		yes	husband/partner	husband/partner	husband/partner	husband/partner	husband/partner	2	some	easy	no	no	no	no	no	no	yes	yes	no	no	no
government health center		Agree	Agree	Agree	Agree	Agree	Agree	no			yes		no	respondent and husband/partner jointly, someone else	respondent and husband/partner jointly, someone else	respondent and husband/partner jointly, someone else	respondent and husband/partner jointly, someone else	respondent and husband/partner jointly, someone else	0	none	very difficut	no	no	no	no	no	no	yes	yes	no	no	no
government health center		Agree	Somewhat agree	Somewhat agree	Somewhat agree	Agree	Agree	no			yes		no	respondent and husband/partner jointly, someone else	respondent and husband/partner jointly, someone else	respondent and husband/partner jointly, someone else	respondent and husband/partner jointly, someone else	respondent and husband/partner jointly, someone else	5	some	very easy	no	no	no	no	no	no	no	no	no	no	no
government health center		Agree	Agree	Agree	Agree	Agree	Agree	yes	3	Accompanied/Transported Me To/From The Clinic and/or Waited Outside	yes		no	respondent and husband/partner jointly, someone else	respondent and husband/partner jointly, someone else	respondent and husband/partner jointly, someone else	respondent and husband/partner jointly, someone else	respondent and husband/partner jointly, someone else	2	some	easy	no	yes	no	yes	yes	yes	no	no	no	no	no
government health center		Agree	Agree	Agree	Agree	Agree	Agree	no			yes		no	respondent and husband/partner jointly, someone else	respondent and husband/partner jointly, someone else	respondent and husband/partner jointly, someone else	respondent and husband/partner jointly, someone else	respondent and husband/partner jointly, someone else	4	some	possible	no	no	no	no	no	no	no	no	no	no	no
government health center		Agree	Disagree	Somewhat agree	Agree	Agree	Agree	yes	2	Sat In The Waiting Room	yes		yes	respondent and husband/partner jointly, someone else	respondent and husband/partner jointly, someone else	respondent and husband/partner jointly, someone else	respondent and husband/partner jointly, someone else	respondent and husband/partner jointly, someone else	2	a lot	very easy	yes	yes	yes	yes	yes	yes	no	no	no	no	no
government health center		Agree	Agree	Agree	Agree	Agree	Agree	no			yes		yes	respondent and husband/partner jointly, someone else	husband/partner	respondent and husband/partner jointly, someone else	husband/partner	husband/partner	1	none	difficut	yes	yes	yes	yes	yes	yes	yes	yes	yes	yes	no
governmental hospital		Disagree	Disagree	Disagree	Agree	Agree	Agree	yes	2	Sat In The Waiting Room	no	k	no	respondent and husband/partner jointly, someone else	respondent and husband/partner jointly, someone else	respondent and husband/partner jointly, someone else	respondent	respondent and husband/partner jointly, someone else	10	a lot	easy	no	yes	yes	yes	yes	yes	no	yes	no	no	no
government health center		Agree	Agree	Somewhat agree	Agree	Agree	Agree	no			no	b	no	respondent	respondent	respondent	respondent	respondent	1	a lot	easy	no	no	no	no	no	no	yes	no	no	no	no
your home	relative/friend	Agree	Agree	Agree	Agree	Agree	Agree	no						respondent	other	respondent and husband/partner jointly, someone else	respondent	respondent and husband/partner jointly, someone else	4	some	very easy	no	yes	yes	yes	yes	yes	yes	yes	yes	yes	yes
government health center		Disagree	Disagree	Disagree	Agree	Agree	Agree	yes	2	Joined Me For Some Or All Of The Visit With The Heath Provider	yes		no	respondent and husband/partner jointly, someone else	respondent and husband/partner jointly, someone else	respondent and husband/partner jointly, someone else	respondent	respondent	10	some	easy	no	yes	yes	yes	yes	yes	yes	yes	yes	yes	yes
government health center		Agree	Agree	Agree	Agree	Agree	Agree	yes	3	Sat In The Waiting Room	yes		yes	respondent and husband/partner jointly, someone else	respondent and husband/partner jointly, someone else	respondent and husband/partner jointly, someone else	respondent and husband/partner jointly, someone else	respondent and husband/partner jointly, someone else	2	some	easy	no	yes	yes	yes	yes	yes	yes	yes	yes	yes	yes
your home	relative/friend	Agree	Agree	Somewhat agree	Agree	Agree	Agree	no						respondent	respondent and husband/partner jointly, someone else	respondent and husband/partner jointly, someone else	respondent and husband/partner jointly, someone else	respondent and husband/partner jointly, someone else	1	a lot	easy	no	no	no	no	no	no	no	no	no	no	no
government health center		Agree	Agree	Agree	Agree	Agree	Agree	no			yes		no	respondent and husband/partner jointly, someone else	respondent and husband/partner jointly, someone else	respondent and husband/partner jointly, someone else	respondent and husband/partner jointly, someone else	respondent and husband/partner jointly, someone else	5	some	very easy	no	no	no	no	no	no	no	no	no	no	no
governmental hospital		Agree	Agree	Somewhat agree	Agree	Agree	Agree	yes	2	Sat In The Waiting Room	yes		yes	respondent and husband/partner jointly, someone else	respondent and husband/partner jointly, someone else	respondent and husband/partner jointly, someone else	respondent and husband/partner jointly, someone else	respondent and husband/partner jointly, someone else	2	a lot	very easy	no	no	no	no	no	no	no	yes	no	no	no
your home	relative/friend	Somewhat agree	Agree	Somewhat agree	Agree	Agree	Agree	no						respondent	respondent and husband/partner jointly, someone else	respondent and husband/partner jointly, someone else	respondent and husband/partner jointly, someone else	respondent and husband/partner jointly, someone else	1	a lot	very easy	no	no	no	no	no	no	no	no	no	no	no
government health center		Agree	Somewhat agree	Agree	Disagree	Disagree	Disagree				yes		no	respondent and husband/partner jointly, someone else	other	respondent and husband/partner jointly, someone else	respondent and husband/partner jointly, someone else	respondent and husband/partner jointly, someone else	4	some	very easy	no	no	no	no	no	no	yes	no	no	yes	no
governmental hospital		Agree	Agree	Agree	Agree	Agree	Agree	yes	2	Sat In The Waiting Room	yes		no	respondent and husband/partner jointly, someone else	respondent and husband/partner jointly, someone else	respondent and husband/partner jointly, someone else	respondent and husband/partner jointly, someone else	respondent and husband/partner jointly, someone else	2	some	very easy	no	no	no	no	no	no	no	no	no	no	no
your home	relative/friend	Agree	Agree	Agree	Agree	Agree	Agree	no						husband/partner	husband/partner	husband/partner	husband/partner	husband/partner	3	a lot	very easy	no	no	no	no	no	no	yes	yes	yes	no	no
government health center		Agree	Agree	Agree	Agree	Agree	Agree	yes	3	Accompanied/Transported Me To/From The Clinic and/or Waited Outside	yes		no	respondent and husband/partner jointly, someone else	respondent	respondent and husband/partner jointly, someone else	respondent	respondent and husband/partner jointly, someone else	3	little	difficut	no	no	no	no	no	no	no	no	yes	no	no
government health center		Agree	Agree	Agree	Agree	Agree	Agree	yes	2	Accompanied/Transported Me To/From The Clinic and/or Waited Outside	yes		yes	respondent and husband/partner jointly, someone else	respondent and husband/partner jointly, someone else	respondent and husband/partner jointly, someone else	respondent and husband/partner jointly, someone else	respondent and husband/partner jointly, someone else	3	some	possible	no	yes	yes	yes	yes	yes	yes	yes	no	yes	no
government health center		Agree	Agree	Agree	Agree	Agree	Agree	yes	2	Sat In The Waiting Room	yes		no	respondent and husband/partner jointly, someone else	respondent and husband/partner jointly, someone else	respondent and husband/partner jointly, someone else	respondent and husband/partner jointly, someone else	respondent and husband/partner jointly, someone else	2	a lot	very easy	no	yes	yes	yes	yes	yes	yes	yes	no	yes	yes
governmental hospital		Agree	Agree	Agree	Agree	Agree	Agree	yes	3	Accompanied/Transported Me To/From The Clinic and/or Waited Outside	yes		yes	respondent and husband/partner jointly, someone else	respondent and husband/partner jointly, someone else	respondent and husband/partner jointly, someone else	respondent and husband/partner jointly, someone else	respondent and husband/partner jointly, someone else	3	some	very easy	no	yes	yes	yes	yes	yes	yes	no	no	no	no
government health center		Agree	Agree	Disagree	Agree	Agree	Agree	yes	3	Sat In The Waiting Room	yes		yes	respondent and husband/partner jointly, someone else	respondent and husband/partner jointly, someone else	respondent and husband/partner jointly, someone else	respondent and husband/partner jointly, someone else	respondent and husband/partner jointly, someone else	3	some	very easy	no	yes	yes	yes	yes	yes	no	no	no	no	yes
government health center		Agree	Agree	Agree	Agree	Agree	Agree	yes	1	Joined Me For Some Or All Of The Visit With The Heath Provider	yes		no	respondent and husband/partner jointly, someone else	respondent and husband/partner jointly, someone else	respondent and husband/partner jointly, someone else	respondent and husband/partner jointly, someone else	respondent and husband/partner jointly, someone else	5	little	easy	no	no	no	no	no	no	yes	yes	yes	no	no
government health center		Agree	Agree	Agree	Agree	Agree	Agree	no			yes		no	husband/partner	respondent and husband/partner jointly, someone else	respondent and husband/partner jointly, someone else	respondent and husband/partner jointly, someone else	respondent and husband/partner jointly, someone else	10	a lot	very difficut	no	yes	yes	yes	yes	yes	no	no	no	no	no
government health center		Agree	Agree	Agree	Agree	Agree	Agree	yes	3	Accompanied/Transported Me To/From The Clinic and/or Waited Outside	yes		no	respondent and husband/partner jointly, someone else	respondent and husband/partner jointly, someone else	respondent and husband/partner jointly, someone else	respondent and husband/partner jointly, someone else	respondent and husband/partner jointly, someone else	3	some	easy	no	no	no	no	no	no	yes	no	no	no	no
your home	relative/friend	Agree	Somewhat agree	Agree	Agree	Agree	Agree							respondent and husband/partner jointly, someone else	respondent and husband/partner jointly, someone else	respondent and husband/partner jointly, someone else	respondent and husband/partner jointly, someone else	respondent and husband/partner jointly, someone else	5	some	possible	no	no	no	no	no	no	yes	yes	yes	no	no
governmental hospital		Agree	Disagree	Disagree	Agree	Agree	Agree	yes	2	Sat In The Waiting Room	yes		no	respondent and husband/partner jointly, someone else	respondent and husband/partner jointly, someone else	respondent and husband/partner jointly, someone else	respondent and husband/partner jointly, someone else	respondent and husband/partner jointly, someone else	5	a lot	very easy	yes	yes	yes	yes	yes	yes	no	no	no	no	no
government health center		Agree	Agree	Agree	Agree	Agree	Agree	no			yes		no	respondent and husband/partner jointly, someone else	respondent and husband/partner jointly, someone else	respondent and husband/partner jointly, someone else	respondent and husband/partner jointly, someone else	respondent and husband/partner jointly, someone else	0	none	very difficut	no	yes	yes	yes	yes	yes	yes	yes	yes	yes	yes
government health center		Agree	Disagree	Disagree	Agree	Agree	Agree	no			yes		no	respondent and husband/partner jointly, someone else	respondent and husband/partner jointly, someone else	respondent and husband/partner jointly, someone else	respondent and husband/partner jointly, someone else	respondent and husband/partner jointly, someone else	10	a lot	very easy	yes	yes	yes	yes	yes	yes	no	yes	no	no	no
your home	relative/friend	Agree	Agree	Somewhat agree	Agree	Agree	Agree	yes	3	Sat In The Waiting Room				husband/partner	husband/partner	husband/partner	husband/partner	husband/partner	5	a lot	very easy	no	no	no	no	no	no	yes	yes	yes	yes	no
your home	relative/friend	Agree	Agree	Agree	Agree	Agree	Agree	no						respondent	other	respondent and husband/partner jointly, someone else	respondent and husband/partner jointly, someone else	respondent and husband/partner jointly, someone else	2	some	difficut	no	yes	yes	yes	yes	yes	yes	no	no	no	no
government health center		Agree	Agree	Agree	Agree	Agree	Agree				yes		no	respondent	respondent and husband/partner jointly, someone else	respondent and husband/partner jointly, someone else	respondent and husband/partner jointly, someone else	respondent and husband/partner jointly, someone else	3	some	very easy	yes	yes	yes	yes	yes	yes	no	no	no	no	no
your home	no one	Agree	Agree	Agree	Agree	Agree	Agree	no						respondent and husband/partner jointly, someone else	respondent and husband/partner jointly, someone else	respondent and husband/partner jointly, someone else	respondent and husband/partner jointly, someone else	respondent and husband/partner jointly, someone else	0	none	very easy	no	no	no	no	no	no	no	yes	no	no	no
governmental hospital		Disagree	Disagree	Agree	Agree	Agree	Agree	yes	4	Accompanied/Transported Me To/From The Clinic and/or Waited Outside	yes		no	respondent and husband/partner jointly, someone else	respondent and husband/partner jointly, someone else	respondent and husband/partner jointly, someone else	respondent and husband/partner jointly, someone else	respondent and husband/partner jointly, someone else	2	a lot	very easy	yes	yes	yes	yes	yes	yes	no	no	no	no	no
government health center		Agree	Agree	Agree	Agree	Agree	Agree	yes	4	Sat In The Waiting Room	yes		no	respondent and husband/partner jointly, someone else	respondent and husband/partner jointly, someone else	respondent and husband/partner jointly, someone else	respondent and husband/partner jointly, someone else	respondent and husband/partner jointly, someone else	2	a lot	very easy	no	yes	yes	yes	yes	yes	yes	no	no	no	yes
government health center		Agree	Agree	Agree	Agree	Agree	Agree	yes	2	Sat In The Waiting Room	yes		no	respondent	respondent	respondent	respondent	respondent	2	none	easy	yes	yes	yes	yes	yes	yes	no	no	no	no	no
government health center		Agree	Somewhat agree	Somewhat agree	Somewhat agree	Agree	Somewhat agree				yes		no	respondent	respondent and husband/partner jointly, someone else	respondent and husband/partner jointly, someone else	respondent and husband/partner jointly, someone else	respondent and husband/partner jointly, someone else	2	some	very easy	yes	yes	yes	yes	yes	yes	no	no	no	no	no
your home	relative/friend	Agree	Agree	Agree	Agree	Agree	Agree	no						respondent and husband/partner jointly, someone else	respondent and husband/partner jointly, someone else	respondent and husband/partner jointly, someone else	respondent and husband/partner jointly, someone else	respondent and husband/partner jointly, someone else	4	some	difficut	no	yes	yes	yes	yes	yes	yes	yes	yes	no	no
government health center		Agree	Agree	Agree	Agree	Agree	Agree	no			no	k l	yes	respondent and husband/partner jointly, someone else	respondent and husband/partner jointly, someone else	respondent and husband/partner jointly, someone else	respondent and husband/partner jointly, someone else	respondent and husband/partner jointly, someone else	5	some	easy	yes	yes	yes	yes	yes	yes	no	no	no	no	no
your home	relative/friend	Disagree	Agree	Agree	Agree	Agree	Agree	no						respondent	other	respondent	respondent	respondent and husband/partner jointly, someone else	5	a lot	easy	yes	yes	yes	yes	yes	yes	yes	yes	yes	yes	no
governmental hospital		Agree	Agree	Agree	Agree	Agree	Agree	yes	2	Joined Me For Some Or All Of The Visit With The Heath Provider	yes		yes	husband/partner	respondent and husband/partner jointly, someone else	respondent and husband/partner jointly, someone else	respondent and husband/partner jointly, someone else	husband/partner	5	some	easy	no	yes	yes	yes	yes	yes	no	no	no	no	no
government health center		Agree	Agree	Agree	Agree	Agree	Agree	yes	1	Sat In The Waiting Room	yes		no	respondent and husband/partner jointly, someone else	respondent and husband/partner jointly, someone else	respondent and husband/partner jointly, someone else	respondent and husband/partner jointly, someone else	respondent and husband/partner jointly, someone else	2	a lot	very easy	no	yes	yes	yes	yes	yes	yes	no	no	no	no
government health center		Agree	Agree	Agree	Agree	Agree	Agree	yes	3	Sat In The Waiting Room	yes		yes	respondent and husband/partner jointly, someone else	respondent and husband/partner jointly, someone else	respondent and husband/partner jointly, someone else	respondent and husband/partner jointly, someone else	respondent and husband/partner jointly, someone else	2	a lot	very easy	no	yes	yes	yes	yes	yes	yes	yes	yes	yes	yes
governmental hospital		Agree	Agree	Agree	Agree	Agree	Agree	yes	3	Sat In The Waiting Room	yes		yes	respondent and husband/partner jointly, someone else	respondent and husband/partner jointly, someone else	respondent and husband/partner jointly, someone else	respondent and husband/partner jointly, someone else	respondent and husband/partner jointly, someone else	2	some	easy	no	yes	yes	yes	yes	yes	no	no	no	no	yes
your home	relative/friend	Agree	Agree	Agree	Agree	Agree	Agree	no						respondent	other	respondent	respondent	respondent	10	some	easy	yes	yes	yes	yes	yes	yes	yes	yes	yes	yes	yes
government health center		Agree	Agree	Agree	Agree	Agree	Agree	no			yes		yes	respondent and husband/partner jointly, someone else	respondent and husband/partner jointly, someone else	respondent and husband/partner jointly, someone else	respondent and husband/partner jointly, someone else	respondent and husband/partner jointly, someone else	6	some	easy	yes	yes	yes	yes	yes	yes	no	no	no	no	no
governmental hospital		Agree	Agree	Disagree	Agree	Agree	Agree	yes	3	Sat In The Waiting Room	yes		no	respondent and husband/partner jointly, someone else	respondent and husband/partner jointly, someone else	respondent and husband/partner jointly, someone else	respondent and husband/partner jointly, someone else	respondent and husband/partner jointly, someone else	2	some	easy	no	yes	yes	yes	yes	yes	no	no	no	no	yes
governmental hospital		Somewhat agree	Agree	Somewhat agree	Agree	Agree	Agree	no			yes		no	respondent and husband/partner jointly, someone else	respondent and husband/partner jointly, someone else	respondent and husband/partner jointly, someone else	respondent and husband/partner jointly, someone else	respondent and husband/partner jointly, someone else	6	a lot	very easy	no	no	no	no	no	no	no	no	no	no	no
governmental hospital		Agree	Agree	Agree	Agree	Agree	Agree	yes	3	Joined Me For Some Or All Of The Visit With The Heath Provider	yes		no	respondent and husband/partner jointly, someone else	respondent and husband/partner jointly, someone else	respondent and husband/partner jointly, someone else	respondent and husband/partner jointly, someone else	respondent and husband/partner jointly, someone else	3	some	easy	no	yes	yes	yes	yes	yes	no	yes	no	no	no
governmental hospital		Disagree	Disagree	Disagree	Agree	Agree	Agree	yes	4	Joined Me For Some Or All Of The Visit With The Heath Provider	yes		yes	respondent and husband/partner jointly, someone else	respondent and husband/partner jointly, someone else	respondent and husband/partner jointly, someone else	respondent and husband/partner jointly, someone else	respondent and husband/partner jointly, someone else	4	some	possible	no	yes	yes	yes	yes	yes	no	yes	yes	yes	no
government health center		Disagree	Somewhat agree	Somewhat agree	Agree	Agree	Agree	yes	2	Sat In The Waiting Room	yes		no	respondent and husband/partner jointly, someone else	respondent and husband/partner jointly, someone else	respondent and husband/partner jointly, someone else	respondent and husband/partner jointly, someone else	respondent and husband/partner jointly, someone else	6	some	easy	no	no	no	no	no	no	no	no	no	no	no
government health center		Agree	Agree	Agree	Agree	Agree	Agree	yes	3	Sat In The Waiting Room	yes		no	respondent	respondent	respondent	respondent	respondent and husband/partner jointly, someone else	2	none	easy	no	yes	yes	yes	yes	yes	yes	yes	yes	yes	no
governmental hospital		Agree	Agree	Agree	Agree	Agree	Agree	no			no	k	no	respondent	respondent	respondent	respondent	respondent	2	little	difficut	no	no	no	no	no	no	yes	yes	yes	no	no
government health center		Agree	Agree	Agree	Agree	Agree	Agree	yes	2	Sat In The Waiting Room	yes		yes	respondent	respondent and husband/partner jointly, someone else	respondent and husband/partner jointly, someone else	respondent	respondent	4	some	very easy	yes	yes	yes	yes	yes	yes	yes	yes	yes	yes	yes
government health center		Agree	Agree	Agree	Agree	Agree	Agree	yes	4	Sat In The Waiting Room	yes		yes	respondent and husband/partner jointly, someone else	respondent and husband/partner jointly, someone else	respondent and husband/partner jointly, someone else	respondent and husband/partner jointly, someone else	respondent and husband/partner jointly, someone else	2	a lot	very easy	no	yes	yes	yes	yes	yes	no	no	no	no	yes
government health center		Agree	Disagree	Agree	Agree	Agree	Agree	yes	2	Sat In The Waiting Room	yes		no	respondent and husband/partner jointly, someone else	respondent and husband/partner jointly, someone else	respondent and husband/partner jointly, someone else	respondent and husband/partner jointly, someone else	respondent and husband/partner jointly, someone else	10	a lot	very easy	yes	yes	yes	yes	yes	yes	no	no	no	no	no
government health center		Agree	Agree	Agree	Agree	Agree	Agree	no			yes		no	respondent	respondent and husband/partner jointly, someone else	respondent	respondent	respondent and husband/partner jointly, someone else	2	some	very easy	no	no	no	no	no	no	yes	no	no	no	no
government health center		Somewhat agree	Agree	Somewhat agree	Agree	Agree	Agree	yes	2	Sat In The Waiting Room	yes		yes	respondent and husband/partner jointly, someone else	respondent and husband/partner jointly, someone else	respondent and husband/partner jointly, someone else	respondent and husband/partner jointly, someone else	respondent and husband/partner jointly, someone else	4	a lot	very easy	no	no	no	no	no	no	no	no	no	no	no
government health center		Agree	Agree	Agree	Agree	Agree	Agree	yes	4	Sat In The Waiting Room	yes		yes	respondent and husband/partner jointly, someone else	respondent and husband/partner jointly, someone else	respondent and husband/partner jointly, someone else	respondent and husband/partner jointly, someone else	respondent and husband/partner jointly, someone else	2	a lot	very easy	no	yes	yes	yes	yes	yes	yes	yes	yes	yes	yes
your home	relative/friend	Agree	Somewhat agree	Somewhat agree	Agree	Agree	Agree	no						respondent and husband/partner jointly, someone else	respondent and husband/partner jointly, someone else	respondent and husband/partner jointly, someone else	respondent and husband/partner jointly, someone else	respondent and husband/partner jointly, someone else	1	a lot	very easy	no	no	no	no	no	no	no	no	no	no	no
government health center		Agree	Agree	Agree	Agree	Agree	Agree	yes	2	Sat In The Waiting Room	yes		no	husband/partner	husband/partner	husband/partner	husband/partner	husband/partner	3	a lot	very easy	no	no	no	no	no	no	yes	yes	no	no	no
your home	no one	Agree	Agree	Agree	Agree	Agree	Agree	no						respondent and husband/partner jointly, someone else	respondent and husband/partner jointly, someone else	respondent and husband/partner jointly, someone else	respondent and husband/partner jointly, someone else	respondent and husband/partner jointly, someone else	4	a lot	very easy	no	no	no	no	no	no	yes	yes	yes	no	no
government health center		Agree	Agree	Agree	Agree	Agree	Agree	yes	1	Joined Me For Some Or All Of The Visit With The Heath Provider	yes		yes	husband/partner	respondent and husband/partner jointly, someone else	respondent and husband/partner jointly, someone else	respondent	respondent and husband/partner jointly, someone else	2	some	possible	no	yes	yes	yes	yes	yes	yes	yes	yes	yes	no
government health center		Agree	Agree	Disagree	Agree	Agree	Agree	no			yes		no	respondent and husband/partner jointly, someone else	respondent and husband/partner jointly, someone else	respondent and husband/partner jointly, someone else	respondent and husband/partner jointly, someone else	respondent and husband/partner jointly, someone else	2	a lot	very easy	yes	yes	yes	yes	yes	yes	no	no	no	no	no
government health center		Agree	Agree	Agree	Agree	Agree	Agree	yes	1	Sat In The Waiting Room	yes		no	respondent and husband/partner jointly, someone else	respondent and husband/partner jointly, someone else	respondent and husband/partner jointly, someone else	respondent and husband/partner jointly, someone else	husband/partner	10	a lot	easy	no	yes	yes	yes	yes	yes	yes	yes	yes	yes	yes
government health center		Agree	Disagree	Disagree	Agree	Agree	Agree	no			yes		yes	respondent	respondent	respondent	respondent	respondent and husband/partner jointly, someone else	1	none	difficut	no	yes	yes	yes	yes	yes	yes	yes	yes	yes	yes
government health center		Agree	Agree	Agree	Agree	Agree	Agree	yes	2	Accompanied/Transported Me To/From The Clinic and/or Waited Outside	yes		no	respondent and husband/partner jointly, someone else	respondent and husband/partner jointly, someone else	respondent and husband/partner jointly, someone else	respondent and husband/partner jointly, someone else	respondent and husband/partner jointly, someone else	4	little	possible	no	yes	no	yes	yes	yes	no	no	yes	no	no
government health center		Agree	Agree	Agree	Agree	Agree	Agree	no			yes		no	respondent and husband/partner jointly, someone else	respondent and husband/partner jointly, someone else	respondent and husband/partner jointly, someone else	respondent and husband/partner jointly, someone else	respondent and husband/partner jointly, someone else	7	some	easy	no	yes	yes	yes	yes	yes	yes	no	no	yes	no
government health center		Agree	Agree	Agree	Agree	Agree	Agree	no			yes		yes	respondent and husband/partner jointly, someone else	respondent and husband/partner jointly, someone else	respondent and husband/partner jointly, someone else	respondent and husband/partner jointly, someone else	respondent and husband/partner jointly, someone else	2	some	difficut	no	yes	yes	yes	yes	yes	yes	yes	yes	yes	no
government health center		Disagree	Agree	Agree	Agree	Agree	Agree				yes		no	husband/partner	husband/partner	respondent	husband/partner	respondent and husband/partner jointly, someone else	8	a lot	easy	no	yes	yes	yes	yes	yes	yes	yes	yes	yes	yes
government health center		Agree	Agree	Agree	Agree	Agree	Agree	no			yes		yes	respondent and husband/partner jointly, someone else	respondent and husband/partner jointly, someone else	respondent and husband/partner jointly, someone else	respondent and husband/partner jointly, someone else	respondent and husband/partner jointly, someone else	6	some	very easy	no	yes	yes	yes	yes	yes	yes	no	no	yes	no
governmental hospital		Agree	Agree	Agree	Agree	Agree	Agree	yes	3	Accompanied/Transported Me To/From The Clinic and/or Waited Outside	yes		no	respondent and husband/partner jointly, someone else	respondent	respondent and husband/partner jointly, someone else	respondent and husband/partner jointly, someone else	respondent and husband/partner jointly, someone else	4	some	very easy	yes	yes	yes	yes	yes	yes	yes	yes	no	yes	no
government health center		Agree	Agree	Agree	Agree	Agree	Agree	yes	2	Sat In The Waiting Room	yes		no	respondent and husband/partner jointly, someone else	respondent and husband/partner jointly, someone else	respondent and husband/partner jointly, someone else	respondent	respondent and husband/partner jointly, someone else	1	none	very difficut	no	yes	yes	yes	yes	yes	yes	yes	yes	yes	yes
government health center		Agree	Agree	Agree	Agree	Agree	Agree	yes	3	Accompanied/Transported Me To/From The Clinic and/or Waited Outside	yes		yes	respondent and husband/partner jointly, someone else	respondent and husband/partner jointly, someone else	respondent and husband/partner jointly, someone else	respondent and husband/partner jointly, someone else	respondent and husband/partner jointly, someone else	0	uncertain	difficut	no	no	no	no	no	no	no	yes	no	yes	no
your home	relative/friend	Agree	Agree	Agree	Agree	Agree	Agree	yes	2	Sat In The Waiting Room				husband/partner	other	husband/partner	respondent	respondent and husband/partner jointly, someone else	0	none	very difficut	no	no	no	no	no	no	yes	yes	yes	yes	yes
government health center		Agree	Agree	Disagree	Agree	Agree	Agree	no			yes		no	husband/partner	husband/partner	husband/partner	husband/partner	husband/partner	2	a lot	very easy	no	no	no	no	no	no	yes	yes	yes	no	no
your home	no one	Agree	Agree	Agree	Agree	Agree	Agree	yes	4	Sat In The Waiting Room				husband/partner	husband/partner	husband/partner	husband/partner	husband/partner	4	some	easy	no	no	no	no	no	no	yes	yes	no	no	no
government health center		Agree	Agree	Agree	Disagree	Agree	Agree				yes		yes	respondent	respondent and husband/partner jointly, someone else	respondent and husband/partner jointly, someone else	respondent and husband/partner jointly, someone else	respondent and husband/partner jointly, someone else	0	uncertain	difficut	no	no	no	no	no	no	yes	yes	no	yes	no
government health center		Agree	Agree	Agree	Agree	Agree	Agree	no			yes		yes	respondent and husband/partner jointly, someone else	respondent and husband/partner jointly, someone else	respondent and husband/partner jointly, someone else	respondent and husband/partner jointly, someone else	respondent and husband/partner jointly, someone else	2	some	possible	no	yes	yes	yes	yes	yes	yes	yes	yes	no	yes
government health center		Agree	Agree	Disagree	Agree	Agree	Agree	yes	4	Sat In The Waiting Room	yes		no	respondent and husband/partner jointly, someone else	respondent and husband/partner jointly, someone else	respondent and husband/partner jointly, someone else	respondent and husband/partner jointly, someone else	respondent and husband/partner jointly, someone else	4	some	easy	no	yes	yes	yes	yes	yes	yes	yes	no	no	yes
government health center		Disagree	Agree	Agree	Agree	Agree	Agree				yes		no	respondent	husband/partner	husband/partner	respondent	husband/partner	10	some	easy	no	no	no	no	no	no	yes	no	no	no	no
government health center		Agree	Agree	Agree	Agree	Agree	Agree	no			yes		yes	respondent and husband/partner jointly, someone else	respondent and husband/partner jointly, someone else	respondent and husband/partner jointly, someone else	respondent and husband/partner jointly, someone else	respondent and husband/partner jointly, someone else	2	some	difficut	no	yes	yes	yes	yes	yes	yes	yes	yes	yes	no
government health center		Agree	Agree	Agree	Agree	Agree	Agree	yes	5	Accompanied/Transported Me To/From The Clinic and/or Waited Outside	yes		no	respondent and husband/partner jointly, someone else	respondent and husband/partner jointly, someone else	respondent and husband/partner jointly, someone else	respondent and husband/partner jointly, someone else	respondent and husband/partner jointly, someone else	2	little	very difficut	no	yes	yes	yes	yes	yes	yes	yes	no	no	no
government health center		Agree	Agree	Agree	Agree	Agree	Agree	yes	3	Sat In The Waiting Room	yes		no	husband/partner	husband/partner	respondent	husband/partner	respondent and husband/partner jointly, someone else	1	little	very difficut	no	no	no	no	no	no	no	no	no	no	no
government health center		Agree	Agree	Disagree	Agree	Agree	Agree	yes	3	Sat In The Waiting Room	yes		no	respondent and husband/partner jointly, someone else	respondent and husband/partner jointly, someone else	respondent and husband/partner jointly, someone else	respondent and husband/partner jointly, someone else	respondent and husband/partner jointly, someone else	5	a lot	very easy	yes	yes	yes	yes	yes	yes	no	no	no	no	no
government health center		Agree	Agree	Agree	Agree	Agree	Agree	yes	2	Sat In The Waiting Room	yes		yes	respondent and husband/partner jointly, someone else	respondent and husband/partner jointly, someone else	respondent and husband/partner jointly, someone else	respondent and husband/partner jointly, someone else	respondent and husband/partner jointly, someone else	1	none	very difficut	no	yes	yes	yes	yes	yes	yes	yes	yes	yes	no
government health center		Agree	Agree	Agree	Agree	Agree	Agree	no			yes		yes	respondent and husband/partner jointly, someone else	respondent and husband/partner jointly, someone else	respondent and husband/partner jointly, someone else	respondent and husband/partner jointly, someone else	respondent and husband/partner jointly, someone else	5	uncertain	very easy	no	no	no	no	no	no	yes	no	no	no	no
government health center		Agree	Agree	Agree	Agree	Agree	Agree	yes	3	Accompanied/Transported Me To/From The Clinic and/or Waited Outside	yes		no	respondent and husband/partner jointly, someone else	respondent and husband/partner jointly, someone else	respondent and husband/partner jointly, someone else	respondent and husband/partner jointly, someone else	respondent and husband/partner jointly, someone else	8	little	possible	no	no	no	no	no	no	no	no	no	no	no
government health center		Agree	Agree	Agree	Agree	Agree	Agree	yes	2	Sat In The Waiting Room	yes		yes	respondent and husband/partner jointly, someone else	respondent and husband/partner jointly, someone else	respondent and husband/partner jointly, someone else	respondent and husband/partner jointly, someone else	respondent and husband/partner jointly, someone else	2	a lot	very easy	yes	yes	yes	yes	yes	yes	yes	yes	no	no	no
governmental hospital		Disagree	Disagree	Disagree	Agree	Agree	Agree	no			yes		no	respondent and husband/partner jointly, someone else	respondent and husband/partner jointly, someone else	respondent and husband/partner jointly, someone else	respondent and husband/partner jointly, someone else	respondent and husband/partner jointly, someone else	6	a lot	very easy	yes	yes	yes	yes	yes	yes	no	no	no	no	no
government health center		Agree	Agree	Agree	Agree	Agree	Agree				no	k	yes	respondent	respondent and husband/partner jointly, someone else	husband/partner	husband/partner	husband/partner	4	some	easy	no	yes	yes	yes	yes	yes	yes	yes	no	yes	no
your home	relative/friend	Agree	Agree	Somewhat agree	Agree	Agree	Agree	no						respondent and husband/partner jointly, someone else	respondent	respondent	respondent and husband/partner jointly, someone else	respondent and husband/partner jointly, someone else	4	some	very easy	no	no	no	no	no	no	no	no	no	no	no
your home	relative/friend	Agree	Agree	Agree	Agree	Agree	Agree	no						husband/partner	husband/partner	husband/partner	husband/partner	husband/partner	5	a lot	very easy	no	no	no	no	no	no	yes	yes	yes	no	no
government health center		Agree	Agree	Agree	Agree	Agree	Agree	yes	2	Accompanied/Transported Me To/From The Clinic and/or Waited Outside	yes		yes	respondent and husband/partner jointly, someone else	respondent and husband/partner jointly, someone else	respondent and husband/partner jointly, someone else	respondent and husband/partner jointly, someone else	respondent and husband/partner jointly, someone else	4	some	easy	no	yes	yes	yes	yes	yes	yes	yes	no	yes	no
government health center		Agree	Agree	Agree	Agree	Agree	Agree	yes	3	Joined Me For Some Or All Of The Visit With The Heath Provider	yes		yes	respondent and husband/partner jointly, someone else	respondent and husband/partner jointly, someone else	respondent	respondent and husband/partner jointly, someone else	respondent and husband/partner jointly, someone else	1	a lot	very easy	no	yes	yes	yes	yes	yes	no	no	yes	no	no
government health center		Somewhat agree	Agree	Agree	Agree	Agree	Agree	yes	4	Accompanied/Transported Me To/From The Clinic and/or Waited Outside	yes		no	respondent and husband/partner jointly, someone else	respondent and husband/partner jointly, someone else	respondent and husband/partner jointly, someone else	respondent and husband/partner jointly, someone else	respondent and husband/partner jointly, someone else	7	some	possible	yes	yes	yes	yes	yes	yes	no	no	no	no	no
your home	relative/friend	Agree	Agree	Agree	Agree	Agree	Agree	no						respondent and husband/partner jointly, someone else	respondent and husband/partner jointly, someone else	respondent and husband/partner jointly, someone else	respondent	respondent	3	some	easy	no	yes	no	no	no	no	yes	yes	no	yes	no
your home	health professional	Agree	Agree	Somewhat agree	Disagree	Disagree	Agree	no						respondent and husband/partner jointly, someone else	respondent	respondent and husband/partner jointly, someone else	respondent and husband/partner jointly, someone else	respondent and husband/partner jointly, someone else	3	a lot	very easy	yes	yes	yes	yes	yes	yes	no	no	no	no	no
government health center		Agree	Agree	Disagree	Agree	Agree	Agree	yes	2	Sat In The Waiting Room	yes		no	respondent and husband/partner jointly, someone else	respondent and husband/partner jointly, someone else	respondent and husband/partner jointly, someone else	respondent and husband/partner jointly, someone else	respondent and husband/partner jointly, someone else	2	a lot	very easy	no	yes	yes	yes	yes	yes	yes	yes	no	yes	yes
government health center		Agree	Agree	Agree	Agree	Agree	Agree				yes		no	respondent	respondent and husband/partner jointly, someone else	respondent	respondent and husband/partner jointly, someone else	respondent and husband/partner jointly, someone else	5	some	possible	no	no	no	no	no	no	yes	no	no	no	no
government health center		Agree	Agree	Agree	Agree	Agree	Agree	yes	2	Sat In The Waiting Room	yes		no	respondent and husband/partner jointly, someone else	respondent and husband/partner jointly, someone else	respondent and husband/partner jointly, someone else	respondent and husband/partner jointly, someone else	respondent and husband/partner jointly, someone else	2	a lot	very easy	no	yes	yes	yes	yes	yes	no	no	no	no	yes
government health center		Agree	Agree	Agree	Agree	Agree	Agree	yes	3	Joined Me For Some Or All Of The Visit With The Heath Provider	yes		no	respondent and husband/partner jointly, someone else	respondent and husband/partner jointly, someone else	respondent and husband/partner jointly, someone else	respondent and husband/partner jointly, someone else	respondent and husband/partner jointly, someone else	3	some	easy	yes	yes	yes	yes	yes	yes	no	no	no	no	no
government health center		Agree	Agree	Agree	Agree	Agree	Agree	yes	4	Accompanied/Transported Me To/From The Clinic and/or Waited Outside	yes		yes	respondent and husband/partner jointly, someone else	respondent and husband/partner jointly, someone else	respondent and husband/partner jointly, someone else	respondent and husband/partner jointly, someone else	respondent and husband/partner jointly, someone else	2	little	easy	no	yes	yes	yes	yes	yes	no	no	no	no	no
government health center		Agree	Agree	Agree	Agree	Agree	Agree	yes	3	Accompanied/Transported Me To/From The Clinic and/or Waited Outside	yes		no	husband/partner	husband/partner	husband/partner	husband/partner	husband/partner	2	some	easy	no	yes	yes	yes	yes	yes	yes	yes	no	no	no
government health center		Agree	Agree	Disagree	Agree	Agree	Agree	no			yes		no	respondent and husband/partner jointly, someone else	respondent and husband/partner jointly, someone else	respondent and husband/partner jointly, someone else	respondent and husband/partner jointly, someone else	respondent and husband/partner jointly, someone else	2	some	easy	no	yes	yes	yes	yes	yes	no	no	no	no	yes
governmental hospital		Agree	Agree	Agree	Agree	Agree	Agree	yes	3	Sat In The Waiting Room	yes		no	respondent and husband/partner jointly, someone else	respondent and husband/partner jointly, someone else	respondent and husband/partner jointly, someone else	respondent and husband/partner jointly, someone else	respondent and husband/partner jointly, someone else	1	some	possible	yes	no	no	no	no	no	no	yes	no	no	no
government health center		Agree	Agree	Agree	Agree	Agree	Agree	yes	2	Accompanied/Transported Me To/From The Clinic and/or Waited Outside	yes		yes	husband/partner	husband/partner	husband/partner	husband/partner	husband/partner	3	some	easy	no	yes	yes	yes	yes	yes	yes	yes	no	yes	no
government health center		Agree	Agree	Agree	Agree	Agree	Agree	yes	3	Accompanied/Transported Me To/From The Clinic and/or Waited Outside	yes		yes	respondent and husband/partner jointly, someone else	respondent and husband/partner jointly, someone else	respondent and husband/partner jointly, someone else	respondent and husband/partner jointly, someone else	respondent and husband/partner jointly, someone else	7	some	easy	no	yes	yes	yes	yes	yes	no	no	no	no	no
government health center		Agree	Agree	Agree	Agree	Agree	Agree	yes	3	Accompanied/Transported Me To/From The Clinic and/or Waited Outside	yes		no	respondent and husband/partner jointly, someone else	respondent and husband/partner jointly, someone else	respondent and husband/partner jointly, someone else	respondent and husband/partner jointly, someone else	respondent and husband/partner jointly, someone else	1	none	possible	no	no	no	no	no	no	yes	yes	yes	no	no
government health center		Agree	Agree	Agree	Agree	Agree	Agree	yes	2	Accompanied/Transported Me To/From The Clinic and/or Waited Outside	yes		no	husband/partner	husband/partner	husband/partner	husband/partner	husband/partner	3	some	possible	no	yes	yes	yes	yes	yes	yes	yes	no	no	no
governmental hospital		Agree	Agree	Agree	Agree	Agree	Agree	no			yes		yes	husband/partner	husband/partner	respondent and husband/partner jointly, someone else	husband/partner	husband/partner	3	some	easy	no	yes	yes	yes	yes	yes	yes	yes	no	yes	no
government health center		Disagree	Disagree	Somewhat agree	Agree	Agree	Agree				no	k	no	respondent	respondent	respondent and husband/partner jointly, someone else	respondent and husband/partner jointly, someone else	respondent and husband/partner jointly, someone else	4	a lot	very easy	no	no	no	no	no	no	no	no	no	no	no
government health center		Agree	Agree	Agree	Agree	Agree	Agree	yes	2	Sat In The Waiting Room	yes		yes	respondent and husband/partner jointly, someone else	respondent and husband/partner jointly, someone else	respondent and husband/partner jointly, someone else	respondent and husband/partner jointly, someone else	respondent and husband/partner jointly, someone else	6	some	very easy	no	no	no	no	no	no	no	no	no	no	no
government health center		Agree	Agree	Agree	Agree	Agree	Agree	yes	3	Accompanied/Transported Me To/From The Clinic and/or Waited Outside	yes		no	respondent and husband/partner jointly, someone else	respondent and husband/partner jointly, someone else	respondent and husband/partner jointly, someone else	respondent and husband/partner jointly, someone else	respondent and husband/partner jointly, someone else	0	little	very difficut	no	no	no	no	no	no	yes	yes	yes	no	no
government health center		Disagree	Disagree	Agree	Agree	Agree	Agree	yes	3	Sat In The Waiting Room	yes		yes	respondent and husband/partner jointly, someone else	respondent and husband/partner jointly, someone else	respondent and husband/partner jointly, someone else	respondent and husband/partner jointly, someone else	respondent and husband/partner jointly, someone else	10	a lot	very easy	yes	yes	yes	yes	yes	yes	no	no	no	no	no
government health center		Agree	Agree	Agree	Agree	Agree	Agree	yes	4	Accompanied/Transported Me To/From The Clinic and/or Waited Outside	yes		no	respondent	respondent	respondent and husband/partner jointly, someone else	respondent and husband/partner jointly, someone else	respondent and husband/partner jointly, someone else	6	a lot	easy	no	no	yes	yes	yes	yes	no	no	no	no	no
government health center		Agree	Agree	Agree	Agree	Agree	Agree	yes	2	Sat In The Waiting Room	yes		yes	respondent and husband/partner jointly, someone else	respondent and husband/partner jointly, someone else	respondent and husband/partner jointly, someone else	respondent and husband/partner jointly, someone else	respondent and husband/partner jointly, someone else	4	some	easy	no	yes	yes	yes	yes	yes	no	no	no	no	yes
government health center		Agree	Agree	Agree	Agree	Agree	Agree	yes	3	Accompanied/Transported Me To/From The Clinic and/or Waited Outside	yes		no	respondent and husband/partner jointly, someone else	respondent and husband/partner jointly, someone else	respondent and husband/partner jointly, someone else	respondent and husband/partner jointly, someone else	respondent and husband/partner jointly, someone else	1	some	easy	yes	no	no	no	no	no	no	no	yes	no	no
government health center		Agree	Agree	Agree	Agree	Agree	Agree	yes	2	Accompanied/Transported Me To/From The Clinic and/or Waited Outside	yes		yes	respondent and husband/partner jointly, someone else	respondent	respondent and husband/partner jointly, someone else	respondent and husband/partner jointly, someone else	respondent and husband/partner jointly, someone else	2	uncertain	easy	no	yes	yes	yes	yes	yes	yes	no	no	yes	no
your home	relative/friend	Agree	Agree	Agree	Agree	Agree	Agree	yes	3	Sat In The Waiting Room				respondent and husband/partner jointly, someone else	respondent and husband/partner jointly, someone else	respondent and husband/partner jointly, someone else	respondent and husband/partner jointly, someone else	respondent and husband/partner jointly, someone else	4	a lot	very easy	no	no	no	no	no	no	yes	yes	yes	no	no
governmental hospital		Agree	Agree	Disagree	Agree	Agree	Agree	yes	3	Sat In The Waiting Room	yes		yes	respondent and husband/partner jointly, someone else	respondent and husband/partner jointly, someone else	respondent and husband/partner jointly, someone else	respondent and husband/partner jointly, someone else	respondent and husband/partner jointly, someone else	2	a lot	very easy	no	yes	yes	yes	yes	yes	no	no	no	no	yes
governmental hospital		Agree	Agree	Agree	Agree	Agree	Agree	yes	10	Sat In The Waiting Room	yes		yes	respondent and husband/partner jointly, someone else	respondent and husband/partner jointly, someone else	respondent and husband/partner jointly, someone else	respondent and husband/partner jointly, someone else	respondent and husband/partner jointly, someone else	4	a lot	very easy	no	yes	yes	yes	yes	yes	yes	yes	yes	yes	yes
government health center		Agree	Agree	Agree	Agree	Agree	Agree	yes	2	Accompanied/Transported Me To/From The Clinic and/or Waited Outside	yes		no	respondent and husband/partner jointly, someone else	respondent and husband/partner jointly, someone else	respondent and husband/partner jointly, someone else	respondent and husband/partner jointly, someone else	respondent and husband/partner jointly, someone else	6	some	possible	no	yes	yes	yes	yes	yes	no	no	yes	no	no
government health center		Agree	Agree	Agree	Agree	Agree	Agree	yes	3	Accompanied/Transported Me To/From The Clinic and/or Waited Outside	yes		yes	respondent and husband/partner jointly, someone else	respondent and husband/partner jointly, someone else	respondent and husband/partner jointly, someone else	respondent and husband/partner jointly, someone else	respondent and husband/partner jointly, someone else	3	some	easy	no	no	no	no	no	no	yes	yes	yes	yes	no
government health center		Agree	Agree	Agree	Agree	Agree	Agree	yes	3	Joined Me For Some Or All Of The Visit With The Heath Provider	yes		no	respondent and husband/partner jointly, someone else	respondent and husband/partner jointly, someone else	respondent and husband/partner jointly, someone else	respondent and husband/partner jointly, someone else	respondent and husband/partner jointly, someone else	3	uncertain	easy	no	yes	yes	yes	yes	yes	yes	yes	yes	no	no
your home	relative/friend	Agree	Agree	Disagree	Agree	Agree	Agree	no						respondent	respondent	respondent and husband/partner jointly, someone else	respondent and husband/partner jointly, someone else	respondent and husband/partner jointly, someone else	4	some	easy	no	yes	yes	yes	yes	yes	no	yes	no	no	yes
government health center		Agree	Agree	Agree	Agree	Agree	Agree	no			yes		no	respondent and husband/partner jointly, someone else	respondent and husband/partner jointly, someone else	other	other	other	5	a lot	easy	yes	yes	yes	yes	yes	yes	no	no	no	no	no
other		Agree	Agree	Agree	Agree	Agree	Agree	no						respondent	other	respondent and husband/partner jointly, someone else	respondent and husband/partner jointly, someone else	respondent and husband/partner jointly, someone else	1	none	very difficut	no	yes	yes	yes	yes	yes	yes	yes	yes	yes	yes
government health center		Agree	Agree	Disagree	Agree	Agree	Agree	yes	3	Sat In The Waiting Room	yes		no	respondent and husband/partner jointly, someone else	respondent and husband/partner jointly, someone else	respondent and husband/partner jointly, someone else	respondent and husband/partner jointly, someone else	respondent and husband/partner jointly, someone else	4	some	easy	yes	yes	yes	yes	yes	yes	no	no	no	no	yes
government health center		Agree	Agree	Agree	Agree	Agree	Agree	yes	3	Accompanied/Transported Me To/From The Clinic and/or Waited Outside	yes		yes	respondent and husband/partner jointly, someone else	respondent and husband/partner jointly, someone else	respondent and husband/partner jointly, someone else	respondent and husband/partner jointly, someone else	respondent and husband/partner jointly, someone else	3	uncertain	easy	no	yes	yes	yes	yes	yes	yes	yes	no	yes	no
government health center		Agree	Agree	Agree	Agree	Agree	Agree	no			yes		no	respondent	respondent	respondent	respondent	respondent	5	some	easy	no	yes	yes	yes	yes	yes	yes	no	yes	no	yes
government health center		Agree	Agree	Agree	Agree	Agree	Agree	no			yes		yes	respondent and husband/partner jointly, someone else	respondent and husband/partner jointly, someone else	respondent and husband/partner jointly, someone else	respondent and husband/partner jointly, someone else	respondent and husband/partner jointly, someone else	3	uncertain	easy	no	yes	yes	yes	yes	yes	yes	no	no	no	no
government health center		Agree	Agree	Agree	Agree	Agree	Agree	yes	3	Sat In The Waiting Room	yes		no	respondent and husband/partner jointly, someone else	respondent and husband/partner jointly, someone else	respondent and husband/partner jointly, someone else	respondent and husband/partner jointly, someone else	respondent and husband/partner jointly, someone else	2	a lot	very easy	no	yes	yes	yes	yes	yes	yes	no	no	no	yes
government health center		Agree	Agree	Agree	Agree	Agree	Agree	yes	4	Sat In The Waiting Room	yes		yes	respondent and husband/partner jointly, someone else	respondent and husband/partner jointly, someone else	respondent and husband/partner jointly, someone else	respondent and husband/partner jointly, someone else	respondent and husband/partner jointly, someone else	4	a lot	easy	no	yes	yes	yes	yes	yes	no	no	no	no	yes
government health center		Agree	Agree	Disagree	Agree	Agree	Agree	yes	2	Sat In The Waiting Room	yes		no	respondent and husband/partner jointly, someone else	respondent and husband/partner jointly, someone else	respondent and husband/partner jointly, someone else	respondent and husband/partner jointly, someone else	respondent and husband/partner jointly, someone else	4	a lot	very easy	yes	yes	yes	yes	yes	yes	yes	yes	no	yes	yes
governmental hospital		Agree	Agree	Agree	Agree	Agree	Agree	yes	2	Sat In The Waiting Room	yes		yes	respondent and husband/partner jointly, someone else	respondent and husband/partner jointly, someone else	respondent and husband/partner jointly, someone else	respondent and husband/partner jointly, someone else	respondent and husband/partner jointly, someone else	5	a lot	very easy	yes	no	no	no	no	no	yes	yes	yes	no	no
government health center		Agree	Agree	Agree	Agree	Agree	Agree	yes	2	Accompanied/Transported Me To/From The Clinic and/or Waited Outside	yes		no	respondent and husband/partner jointly, someone else	respondent and husband/partner jointly, someone else	respondent and husband/partner jointly, someone else	respondent and husband/partner jointly, someone else	respondent and husband/partner jointly, someone else	2	some	easy	no	yes	yes	yes	yes	yes	yes	yes	no	yes	no
government health center		Agree	Agree	Agree	Agree	Agree	Agree				yes		yes	respondent and husband/partner jointly, someone else	respondent and husband/partner jointly, someone else	respondent and husband/partner jointly, someone else	respondent and husband/partner jointly, someone else	respondent and husband/partner jointly, someone else	3	some	very easy	no	no	no	no	no	no	no	no	no	yes	no
government health center		Agree	Agree	Agree	Agree	Agree	Agree	yes	2	Accompanied/Transported Me To/From The Clinic and/or Waited Outside	yes		no	respondent and husband/partner jointly, someone else	respondent and husband/partner jointly, someone else	respondent and husband/partner jointly, someone else	respondent and husband/partner jointly, someone else	husband/partner	4	little	easy	yes	yes	yes	yes	yes	yes	no	no	no	no	no
government health center		Agree	Agree	Agree	Agree	Agree	Agree	yes	5	Sat In The Waiting Room	yes		no	respondent and husband/partner jointly, someone else	respondent and husband/partner jointly, someone else	respondent and husband/partner jointly, someone else	respondent and husband/partner jointly, someone else	respondent and husband/partner jointly, someone else	1	a lot	very easy	no	yes	yes	yes	yes	yes	yes	no	no	no	no
governmental hospital		Agree	Agree	Agree	Agree	Agree	Agree	yes	3	Sat In The Waiting Room	yes		no	husband/partner	husband/partner	husband/partner	husband/partner	husband/partner	10	a lot	very easy	no	no	no	no	no	no	yes	yes	yes	yes	no
government health center		Agree	Agree	Agree	Agree	Agree	Agree	yes	3	Sat In The Waiting Room	yes		no	respondent and husband/partner jointly, someone else	respondent and husband/partner jointly, someone else	respondent and husband/partner jointly, someone else	respondent and husband/partner jointly, someone else	respondent and husband/partner jointly, someone else	4	a lot	very easy	no	yes	yes	yes	no	no	yes	no	no	no	no
government health center		Agree	Agree	Agree	Agree	Agree	Agree	yes	4	Joined Me For Some Or All Of The Visit With The Heath Provider	yes		yes	husband/partner	respondent and husband/partner jointly, someone else	husband/partner	respondent and husband/partner jointly, someone else	respondent and husband/partner jointly, someone else	6	a lot	very easy	no	no	no	no	no	no	no	no	no	no	no
government health center		Agree	Agree	Agree	Agree	Agree	Agree	no			yes		no	respondent and husband/partner jointly, someone else	respondent and husband/partner jointly, someone else	respondent and husband/partner jointly, someone else	respondent and husband/partner jointly, someone else	respondent and husband/partner jointly, someone else	8	some	possible	yes	yes	yes	yes	yes	yes	no	no	no	no	no
your home	relative/friend	Agree	Agree	Agree	Agree	Agree	Agree	no						respondent and husband/partner jointly, someone else	respondent and husband/partner jointly, someone else	respondent and husband/partner jointly, someone else	respondent and husband/partner jointly, someone else	respondent and husband/partner jointly, someone else	5	little	possible	yes	yes	yes	yes	yes	yes	no	yes	no	no	no
governmental hospital		Disagree	Disagree	Agree	Agree	Agree	Agree	yes	3	Sat In The Waiting Room	yes		yes	respondent and husband/partner jointly, someone else	respondent and husband/partner jointly, someone else	respondent and husband/partner jointly, someone else	respondent and husband/partner jointly, someone else	respondent and husband/partner jointly, someone else	2	a lot	very easy	yes	yes	yes	yes	yes	yes	no	no	no	no	no
governmental hospital		Agree	Agree	Agree	Agree	Agree	Agree	yes	2	Accompanied/Transported Me To/From The Clinic and/or Waited Outside	yes		yes	husband/partner	respondent and husband/partner jointly, someone else	respondent and husband/partner jointly, someone else	respondent and husband/partner jointly, someone else	husband/partner	2	uncertain	easy	no	yes	yes	yes	yes	yes	yes	yes	no	yes	no
governmental hospital		Agree	Agree	Agree	Agree	Agree	Agree	yes	2	Sat In The Waiting Room	yes		no	respondent and husband/partner jointly, someone else	respondent and husband/partner jointly, someone else	respondent and husband/partner jointly, someone else	respondent and husband/partner jointly, someone else	respondent and husband/partner jointly, someone else	2	a lot	easy	no	yes	yes	yes	yes	yes	yes	no	no	no	no
your home	relative/friend	Disagree	Agree	Disagree	Agree	Agree	Agree	no						respondent	respondent	respondent and husband/partner jointly, someone else	respondent	respondent and husband/partner jointly, someone else	1	uncertain	easy	no	no	no	yes	yes	yes	yes	no	no	yes	no
government health center		Agree	Disagree	Disagree	Agree	Agree	Agree	yes	3	Sat In The Waiting Room	yes		no	husband/partner	husband/partner	husband/partner	husband/partner	husband/partner	0	none	very difficut	yes	yes	yes	yes	yes	yes	yes	yes	no	no	no
government health center		Agree	Agree	Agree	Agree	Agree	Agree	yes	4	Joined Me For Some Or All Of The Visit With The Heath Provider	yes		yes	respondent and husband/partner jointly, someone else	respondent and husband/partner jointly, someone else	respondent and husband/partner jointly, someone else	respondent and husband/partner jointly, someone else	respondent and husband/partner jointly, someone else	2	none	easy	yes	yes	yes	yes	yes	yes	no	no	yes	no	no
your home	relative/friend	Agree	Agree	Agree	Agree	Agree	Agree	yes	3	Accompanied/Transported Me To/From The Clinic and/or Waited Outside				respondent and husband/partner jointly, someone else	respondent and husband/partner jointly, someone else	respondent and husband/partner jointly, someone else	respondent and husband/partner jointly, someone else	respondent and husband/partner jointly, someone else	3	uncertain	easy	no	yes	yes	yes	yes	yes	no	yes	yes	yes	no
government health center		Agree	Agree	Agree	Somewhat agree	Agree	Agree	no			yes		no	respondent	respondent and husband/partner jointly, someone else	other	respondent and husband/partner jointly, someone else	respondent and husband/partner jointly, someone else	0	none	possible	no	no	no	no	no	no	no	no	no	no	no
government health center		Agree	Agree	Agree	Agree	Agree	Agree	yes	3	Accompanied/Transported Me To/From The Clinic and/or Waited Outside	yes		no	respondent	respondent	respondent and husband/partner jointly, someone else	respondent and husband/partner jointly, someone else	respondent and husband/partner jointly, someone else	10	some	possible	yes	no	no	yes	yes	yes	yes	yes	no	no	no
government health center		Somewhat agree	Agree	Agree	Agree	Agree	Agree	no			yes		no	respondent and husband/partner jointly, someone else	respondent and husband/partner jointly, someone else	respondent and husband/partner jointly, someone else	respondent and husband/partner jointly, someone else	respondent and husband/partner jointly, someone else	2	a lot	very easy	no	no	no	no	no	no	yes	yes	no	no	no
your home	relative/friend	Agree	Agree	Agree	Agree	Agree	Agree	yes	1	Sat In The Waiting Room				respondent	respondent	respondent	respondent	respondent	3	some	easy	no	no	no	no	no	no	yes	yes	no	no	no
government health center		Agree	Agree	Agree	Agree	Agree	Agree	yes	2	Joined Me For Some Or All Of The Visit With The Heath Provider	yes		no	respondent and husband/partner jointly, someone else	respondent and husband/partner jointly, someone else	husband/partner	respondent and husband/partner jointly, someone else	respondent	4	some	very easy	no	yes	yes	yes	yes	yes	no	no	no	no	no
governmental hospital		Agree	Agree	Somewhat agree	Agree	Agree	Agree	yes	2	Sat In The Waiting Room	yes		no	respondent and husband/partner jointly, someone else	respondent and husband/partner jointly, someone else	respondent and husband/partner jointly, someone else	respondent and husband/partner jointly, someone else	respondent and husband/partner jointly, someone else	4	a lot	easy	no	no	no	no	no	no	no	no	no	no	no
government health center		Agree	Agree	Agree	Agree	Agree	Agree	yes	4	Sat In The Waiting Room	yes		no	respondent and husband/partner jointly, someone else	respondent and husband/partner jointly, someone else	respondent and husband/partner jointly, someone else	respondent and husband/partner jointly, someone else	respondent and husband/partner jointly, someone else	2	a lot	very easy	no	yes	yes	yes	yes	yes	yes	yes	yes	yes	yes
government health center		Agree	Agree	Agree	Agree	Agree	Agree	yes	2	Accompanied/Transported Me To/From The Clinic and/or Waited Outside	yes		no	respondent and husband/partner jointly, someone else	respondent and husband/partner jointly, someone else	respondent and husband/partner jointly, someone else	respondent and husband/partner jointly, someone else	respondent and husband/partner jointly, someone else	10	some	possible	no	no	no	no	no	no	no	no	yes	no	no
government health center		Agree	Agree	Agree	Agree	Agree	Agree	no			yes		yes	respondent	respondent	respondent	respondent	respondent	5	a lot	very easy	yes	yes	yes	yes	yes	yes	no	no	no	no	no
government health center		Agree	Agree	Agree	Agree	Agree	Agree	no			no	k	yes	respondent and husband/partner jointly, someone else	respondent and husband/partner jointly, someone else	husband/partner	respondent and husband/partner jointly, someone else	respondent and husband/partner jointly, someone else	5	some	easy	no	yes	yes	yes	yes	yes	no	no	no	no	no
government health center		Agree	Agree	Agree	Agree	Agree	Agree	yes	2	Accompanied/Transported Me To/From The Clinic and/or Waited Outside	yes		no	respondent and husband/partner jointly, someone else	respondent and husband/partner jointly, someone else	husband/partner	respondent and husband/partner jointly, someone else	respondent and husband/partner jointly, someone else	10	some	easy	no	yes	yes	yes	yes	yes	no	no	no	no	no
governmental hospital		Agree	Agree	Somewhat agree	Agree	Agree	Agree	no			no	l	no	respondent and husband/partner jointly, someone else	respondent and husband/partner jointly, someone else	respondent and husband/partner jointly, someone else	respondent and husband/partner jointly, someone else	respondent and husband/partner jointly, someone else	2	a lot	very easy	yes	yes	yes	yes	yes	yes	no	no	no	no	no
government health center		Agree	Agree	Agree	Agree	Agree	Agree	yes	3	Sat In The Waiting Room	yes		no	respondent and husband/partner jointly, someone else	respondent and husband/partner jointly, someone else	respondent and husband/partner jointly, someone else	respondent and husband/partner jointly, someone else	respondent and husband/partner jointly, someone else	10	a lot	very easy	no	yes	no	yes	yes	yes	no	yes	yes	yes	yes
government health center		Agree	Agree	Agree	Agree	Agree	Agree	no			yes		yes	respondent and husband/partner jointly, someone else	respondent and husband/partner jointly, someone else	respondent and husband/partner jointly, someone else	respondent	respondent and husband/partner jointly, someone else	2	none	easy	no	yes	yes	yes	yes	yes	yes	yes	yes	yes	no
governmental hospital		Agree	Agree	Agree	Agree	Agree	Agree	yes	2	Sat In The Waiting Room	yes		no	respondent and husband/partner jointly, someone else	respondent and husband/partner jointly, someone else	respondent and husband/partner jointly, someone else	respondent and husband/partner jointly, someone else	respondent and husband/partner jointly, someone else	3	some	easy	no	yes	yes	yes	yes	yes	yes	no	no	yes	yes
governmental hospital		Agree	Somewhat agree	Somewhat agree	Agree	Agree	Agree	yes	3	Sat In The Waiting Room	yes		yes	respondent and husband/partner jointly, someone else	respondent and husband/partner jointly, someone else	respondent and husband/partner jointly, someone else	respondent and husband/partner jointly, someone else	respondent and husband/partner jointly, someone else	0	none	easy	no	no	no	no	no	no	no	no	no	no	no
government health center		Agree	Agree	Agree	Agree	Agree	Agree	yes	2	Sat In The Waiting Room	yes		no	respondent and husband/partner jointly, someone else	respondent and husband/partner jointly, someone else	respondent and husband/partner jointly, someone else	respondent and husband/partner jointly, someone else	respondent and husband/partner jointly, someone else	2	a lot	very easy	no	yes	yes	yes	yes	yes	yes	yes	yes	yes	yes
government health center		Agree	Agree	Agree	Agree	Agree	Agree	yes	2	Joined Me For Some Or All Of The Visit With The Heath Provider	yes		yes	respondent and husband/partner jointly, someone else	respondent and husband/partner jointly, someone else	respondent and husband/partner jointly, someone else	respondent and husband/partner jointly, someone else	respondent and husband/partner jointly, someone else	2	a lot	very easy	no	yes	yes	yes	yes	yes	yes	no	no	no	no
government health center		Agree	Agree	Agree	Agree	Agree	Agree	yes	2	Accompanied/Transported Me To/From The Clinic and/or Waited Outside	yes		yes	respondent and husband/partner jointly, someone else	respondent and husband/partner jointly, someone else	respondent and husband/partner jointly, someone else	respondent and husband/partner jointly, someone else	respondent and husband/partner jointly, someone else	2	some	easy	no	yes	yes	yes	yes	yes	yes	yes	yes	yes	no
your home	relative/friend	Agree	Agree	Agree	Agree	Agree	Agree	no						respondent and husband/partner jointly, someone else	respondent and husband/partner jointly, someone else	respondent and husband/partner jointly, someone else	respondent and husband/partner jointly, someone else	respondent and husband/partner jointly, someone else	4	a lot	very easy	no	no	no	no	no	no	yes	yes	yes	no	no
government health center		Agree	Agree	Agree	Agree	Agree	Agree	yes	3	Sat In The Waiting Room	yes		yes	respondent and husband/partner jointly, someone else	respondent and husband/partner jointly, someone else	respondent and husband/partner jointly, someone else	respondent and husband/partner jointly, someone else	respondent and husband/partner jointly, someone else	2	a lot	very easy	no	yes	yes	yes	yes	yes	yes	yes	yes	yes	yes
government health center		Agree	Agree	Agree	Agree	Agree	Agree	yes	2	Sat In The Waiting Room	yes		no	respondent and husband/partner jointly, someone else	respondent and husband/partner jointly, someone else	respondent and husband/partner jointly, someone else	respondent	respondent	1	none	difficut	no	yes	yes	yes	yes	yes	yes	yes	yes	yes	no
government health center		Agree	Agree	Agree	Agree	Agree	Agree	yes	3	Sat In The Waiting Room	yes		no	husband/partner	husband/partner	husband/partner	husband/partner	husband/partner	5	a lot	easy	no	no	no	no	no	no	yes	yes	yes	yes	no
governmental hospital		Agree	Agree	Agree	Agree	Agree	Agree	yes	2	Sat In The Waiting Room	yes		no	respondent and husband/partner jointly, someone else	respondent and husband/partner jointly, someone else	respondent and husband/partner jointly, someone else	respondent and husband/partner jointly, someone else	respondent and husband/partner jointly, someone else	6	some	very easy	no	yes	yes	yes	yes	yes	yes	yes	yes	yes	no
government health center		Agree	Agree	Agree	Agree	Agree	Agree	yes	1	Accompanied/Transported Me To/From The Clinic and/or Waited Outside	yes		yes	respondent and husband/partner jointly, someone else	respondent and husband/partner jointly, someone else	respondent and husband/partner jointly, someone else	respondent and husband/partner jointly, someone else	respondent and husband/partner jointly, someone else	1	little	difficut	no	yes	yes	yes	yes	yes	yes	no	no	yes	no
government health center		Agree	Agree	Agree	Agree	Agree	Agree	no			yes		yes	respondent and husband/partner jointly, someone else	respondent and husband/partner jointly, someone else	respondent and husband/partner jointly, someone else	respondent and husband/partner jointly, someone else	respondent and husband/partner jointly, someone else	2	some	easy	no	yes	yes	yes	yes	yes	yes	yes	no	no	yes
government health center		Agree	Agree	Agree	Agree	Agree	Agree	yes	2	Sat In The Waiting Room	yes		no	respondent and husband/partner jointly, someone else	respondent and husband/partner jointly, someone else	respondent and husband/partner jointly, someone else	respondent and husband/partner jointly, someone else	respondent and husband/partner jointly, someone else	6	a lot	very easy	yes	yes	yes	yes	yes	yes	no	no	no	no	no
your home	relative/friend	Disagree	Disagree	Disagree	Agree	Agree	Agree							respondent and husband/partner jointly, someone else	respondent and husband/partner jointly, someone else	respondent and husband/partner jointly, someone else	respondent and husband/partner jointly, someone else	respondent and husband/partner jointly, someone else	5	some	easy	no	no	no	no	no	no	yes	yes	yes	yes	no
your home	relative/friend	Agree	Agree	Agree	Agree	Agree	Agree	yes	2	Sat In The Waiting Room				respondent and husband/partner jointly, someone else	respondent and husband/partner jointly, someone else	respondent and husband/partner jointly, someone else	respondent and husband/partner jointly, someone else	respondent and husband/partner jointly, someone else	4	some	easy	no	yes	yes	yes	yes	yes	no	no	no	no	yes
your home	relative/friend	Agree	Agree	Agree	Agree	Agree	Agree	no						respondent	other	respondent and husband/partner jointly, someone else	respondent	respondent and husband/partner jointly, someone else	6	a lot	possible	no	yes	yes	yes	yes	yes	yes	yes	yes	yes	no
your home	relative/friend	Agree	Agree	Agree	Agree	Agree	Agree	yes	1	Accompanied/Transported Me To/From The Clinic and/or Waited Outside				respondent and husband/partner jointly, someone else	respondent and husband/partner jointly, someone else	respondent and husband/partner jointly, someone else	respondent and husband/partner jointly, someone else	respondent and husband/partner jointly, someone else	1	some	easy	no	yes	yes	yes	yes	yes	yes	yes	yes	no	no
your home	relative/friend	Agree	Agree	Agree	Agree	Agree	Agree	yes	1	Sat In The Waiting Room				respondent and husband/partner jointly, someone else	other	respondent	respondent	respondent and husband/partner jointly, someone else	1	none	difficut	no	yes	yes	yes	yes	yes	yes	yes	yes	yes	yes
your home	relative/friend	Agree	Agree	Agree	Agree	Agree	Agree							respondent	other	respondent	respondent	respondent and husband/partner jointly, someone else	0	none	very difficut	no	no	no	no	no	no	yes	no	no	yes	yes
government health center		Agree	Agree	Agree	Agree	Agree	Agree	yes	3	Sat In The Waiting Room	yes		yes	respondent	respondent and husband/partner jointly, someone else	respondent and husband/partner jointly, someone else	respondent and husband/partner jointly, someone else	respondent and husband/partner jointly, someone else	2	some	easy	no	yes	yes	yes	yes	yes	no	no	no	no	yes
government health center		Agree	Agree	Agree	Agree	Agree	Agree	no			yes		no	respondent and husband/partner jointly, someone else	respondent and husband/partner jointly, someone else	respondent and husband/partner jointly, someone else	respondent and husband/partner jointly, someone else	respondent and husband/partner jointly, someone else	5	some	possible	no	yes	yes	yes	yes	yes	no	no	yes	no	no
governmental hospital		Agree	Agree	Agree	Agree	Agree	Agree	yes	2	Accompanied/Transported Me To/From The Clinic and/or Waited Outside	no	a	yes	respondent and husband/partner jointly, someone else	husband/partner	respondent	husband/partner	husband/partner	4	some	possible	yes	yes	yes	yes	yes	yes	no	no	no	no	no
government health center		Agree	Agree	Agree	Agree	Agree	Agree	yes	3	Accompanied/Transported Me To/From The Clinic and/or Waited Outside	yes		no	respondent and husband/partner jointly, someone else	respondent and husband/partner jointly, someone else	respondent and husband/partner jointly, someone else	respondent and husband/partner jointly, someone else	respondent and husband/partner jointly, someone else	4	some	difficut	no	yes	yes	yes	yes	yes	no	no	no	no	no
government health center		Agree	Agree	Agree	Agree	Agree	Agree	yes	2	Sat In The Waiting Room	yes		no	respondent and husband/partner jointly, someone else	respondent and husband/partner jointly, someone else	respondent and husband/partner jointly, someone else	respondent and husband/partner jointly, someone else	respondent and husband/partner jointly, someone else	4	a lot	very easy	no	no	no	no	no	no	no	no	no	no	no
your home	relative/friend	Somewhat agree	Somewhat agree	Agree	Agree	Agree	Agree	no						husband/partner	other	husband/partner	husband/partner	husband/partner	2	little	difficut	no	no	no	no	no	no	yes	yes	yes	no	no
your home	relative/friend	Agree	Agree	Agree	Agree	Agree	Agree	no						respondent and husband/partner jointly, someone else	respondent and husband/partner jointly, someone else	respondent and husband/partner jointly, someone else	respondent and husband/partner jointly, someone else	respondent and husband/partner jointly, someone else	4	a lot	very easy	no	no	no	no	no	no	yes	yes	yes	no	no
your home	no one	Agree	Agree	Agree	Agree	Agree	Agree	no						husband/partner	husband/partner	husband/partner	husband/partner	husband/partner	5	a lot	very easy	no	no	no	no	no	no	yes	yes	no	no	no
government health center		Agree	Agree	Agree	Agree	Agree	Agree	yes	3	Sat In The Waiting Room	yes		yes	respondent and husband/partner jointly, someone else	respondent and husband/partner jointly, someone else	respondent and husband/partner jointly, someone else	respondent and husband/partner jointly, someone else	respondent and husband/partner jointly, someone else	4	some	easy	no	yes	yes	yes	yes	yes	yes	yes	yes	yes	no
government health center		Disagree	Disagree	Somewhat agree	Agree	Agree	Agree	no			yes		no	respondent and husband/partner jointly, someone else	respondent and husband/partner jointly, someone else	respondent and husband/partner jointly, someone else	respondent and husband/partner jointly, someone else	respondent and husband/partner jointly, someone else	5	a lot	very easy	no	no	no	no	no	no	yes	yes	no	no	no
government health center		Agree	Agree	Agree	Agree	Agree	Agree				yes		yes	respondent	respondent and husband/partner jointly, someone else	respondent and husband/partner jointly, someone else	respondent and husband/partner jointly, someone else	respondent and husband/partner jointly, someone else	2	a lot	very easy	no	no	no	no	no	no	no	no	no	no	no
your home	relative/friend	Agree	Agree	Disagree	Agree	Agree	Agree	no						other	respondent and husband/partner jointly, someone else	respondent and husband/partner jointly, someone else	respondent and husband/partner jointly, someone else	respondent and husband/partner jointly, someone else	2	some	easy	no	yes	yes	yes	yes	yes	no	no	no	no	yes
government health center		Agree	Agree	Agree	Agree	Agree	Agree	yes	4	Accompanied/Transported Me To/From The Clinic and/or Waited Outside	yes		yes	respondent and husband/partner jointly, someone else	respondent and husband/partner jointly, someone else	respondent and husband/partner jointly, someone else	respondent and husband/partner jointly, someone else	respondent and husband/partner jointly, someone else	0	little	very difficut	yes	yes	yes	yes	yes	yes	yes	yes	no	yes	no
government health center		Agree	Agree	Agree	Agree	Agree	Agree	yes	3	Accompanied/Transported Me To/From The Clinic and/or Waited Outside	yes		no	respondent and husband/partner jointly, someone else	respondent and husband/partner jointly, someone else	respondent and husband/partner jointly, someone else	respondent and husband/partner jointly, someone else	respondent and husband/partner jointly, someone else	3	some	easy	no	yes	yes	yes	yes	yes	yes	yes	no	yes	no
governmental hospital		Agree	Agree	Agree	Agree	Agree	Agree	yes	3	Accompanied/Transported Me To/From The Clinic and/or Waited Outside	yes		no	respondent and husband/partner jointly, someone else	respondent and husband/partner jointly, someone else	respondent and husband/partner jointly, someone else	respondent and husband/partner jointly, someone else	respondent and husband/partner jointly, someone else	2	some	possible	no	yes	yes	yes	yes	yes	yes	yes	no	yes	no
government health center		Agree	Agree	Agree	Agree	Agree	Agree	yes	4	Accompanied/Transported Me To/From The Clinic and/or Waited Outside	yes		no	husband/partner	respondent	respondent	respondent and husband/partner jointly, someone else	respondent and husband/partner jointly, someone else	1	uncertain	difficut	no	no	yes	yes	yes	yes	yes	yes	no	yes	no
government health center		Agree	Agree	Agree	Agree	Agree	Agree	yes	3	Sat In The Waiting Room	yes		no	respondent and husband/partner jointly, someone else	respondent and husband/partner jointly, someone else	respondent and husband/partner jointly, someone else	respondent and husband/partner jointly, someone else	respondent and husband/partner jointly, someone else	2	some	very easy	yes	yes	yes	yes	yes	yes	no	no	no	no	no
governmental hospital		Agree	Agree	Agree	Agree	Agree	Agree	yes	2	Sat In The Waiting Room	yes		yes	respondent and husband/partner jointly, someone else	respondent and husband/partner jointly, someone else	respondent	respondent and husband/partner jointly, someone else	respondent and husband/partner jointly, someone else	3	some	very easy	no	no	no	no	no	no	no	no	no	no	no
government health center		Agree	Agree	Agree	Agree	Agree	Agree	no			yes		yes	respondent	husband/partner	respondent and husband/partner jointly, someone else	respondent and husband/partner jointly, someone else	respondent and husband/partner jointly, someone else	3	some	easy	no	yes	yes	yes	yes	yes	yes	no	no	no	no
government health center		Agree	Agree	Agree	Agree	Agree	Agree	no			no	k	no	respondent and husband/partner jointly, someone else	respondent and husband/partner jointly, someone else	respondent and husband/partner jointly, someone else	respondent and husband/partner jointly, someone else	respondent and husband/partner jointly, someone else	2	a lot	possible	no	yes	yes	yes	yes	yes	no	yes	yes	no	no
government health center		Agree	Agree	Disagree	Agree	Agree	Agree	no			no	l	no	respondent and husband/partner jointly, someone else	respondent and husband/partner jointly, someone else	respondent and husband/partner jointly, someone else	respondent and husband/partner jointly, someone else	respondent and husband/partner jointly, someone else	5	some	easy	yes	yes	yes	yes	yes	yes	no	no	no	no	no
your home	relative/friend	Agree	Agree	Agree	Agree	Agree	Agree	yes	2	Sat In The Waiting Room				husband/partner	respondent and husband/partner jointly, someone else	respondent and husband/partner jointly, someone else	respondent and husband/partner jointly, someone else	respondent and husband/partner jointly, someone else	3	a lot	very easy	no	no	yes	yes	yes	no	no	no	no	no	no
government health center		Agree	Agree	Somewhat agree	Agree	Agree	Agree	yes	1	Accompanied/Transported Me To/From The Clinic and/or Waited Outside	yes		yes	respondent	respondent and husband/partner jointly, someone else	respondent and husband/partner jointly, someone else	husband/partner	husband/partner	2	uncertain	easy	no	no	yes	no	no	no	yes	yes	no	yes	no
your home	relative/friend	Agree	Agree	Somewhat agree	Disagree	Disagree	Agree	no						respondent	respondent	respondent and husband/partner jointly, someone else	respondent and husband/partner jointly, someone else	respondent and husband/partner jointly, someone else	2	a lot	very easy	no	no	no	no	no	no	no	no	no	no	no
government health center		Agree	Agree	Agree	Agree	Agree	Agree	yes	3	Accompanied/Transported Me To/From The Clinic and/or Waited Outside	yes		yes	respondent and husband/partner jointly, someone else	respondent and husband/partner jointly, someone else	respondent and husband/partner jointly, someone else	respondent and husband/partner jointly, someone else	respondent and husband/partner jointly, someone else	3	some	easy	no	yes	yes	yes	yes	yes	no	no	no	no	no
your home	no one	Somewhat agree	Agree	Agree	Agree	Agree	Agree	yes	3	Sat In The Waiting Room				respondent and husband/partner jointly, someone else	respondent and husband/partner jointly, someone else	respondent and husband/partner jointly, someone else	respondent and husband/partner jointly, someone else	respondent and husband/partner jointly, someone else	4	some	easy	no	no	no	no	no	no	no	no	no	no	no
government health center		Agree	Agree	Agree	Agree	Agree	Agree	yes	2	Accompanied/Transported Me To/From The Clinic and/or Waited Outside	yes		yes	respondent and husband/partner jointly, someone else	respondent and husband/partner jointly, someone else	respondent and husband/partner jointly, someone else	respondent and husband/partner jointly, someone else	respondent and husband/partner jointly, someone else	1	a lot	very easy	no	no	no	no	no	no	no	no	no	no	no
your home	relative/friend	Agree	Agree	Agree	Agree	Agree	Agree	yes	2	Joined Me For Some Or All Of The Visit With The Heath Provider				respondent and husband/partner jointly, someone else	respondent and husband/partner jointly, someone else	respondent and husband/partner jointly, someone else	respondent and husband/partner jointly, someone else	respondent and husband/partner jointly, someone else	2	a lot	very easy	no	no	no	no	no	no	no	no	no	no	no
governmental hospital		Disagree	Disagree	Agree	Agree	Agree	Agree	no			yes		yes	respondent	respondent	respondent	respondent	respondent and husband/partner jointly, someone else	0	little	difficut	no	yes	yes	yes	yes	yes	yes	yes	no	no	no
your home	relative/friend	Disagree	Agree	Disagree	Disagree	Disagree	Agree							respondent and husband/partner jointly, someone else	respondent and husband/partner jointly, someone else	respondent and husband/partner jointly, someone else	respondent and husband/partner jointly, someone else	respondent and husband/partner jointly, someone else	6	a lot	very easy	no	no	no	no	no	no	no	yes	no	no	no
government health center		Disagree	Disagree	Agree	Agree	Agree	Agree	no			yes		yes	respondent and husband/partner jointly, someone else	respondent and husband/partner jointly, someone else	respondent and husband/partner jointly, someone else	respondent and husband/partner jointly, someone else	respondent and husband/partner jointly, someone else	3	a lot	very easy	no	yes	yes	yes	yes	yes	yes	yes	no	no	no
your home	relative/friend	Agree	Agree	Agree	Agree	Agree	Agree	no						respondent and husband/partner jointly, someone else	respondent and husband/partner jointly, someone else	respondent and husband/partner jointly, someone else	respondent and husband/partner jointly, someone else	respondent and husband/partner jointly, someone else	2	a lot	very easy	no	no	no	no	no	no	no	yes	no	no	no
your home	relative/friend	Agree	Agree	Agree	Agree	Agree	Agree							respondent and husband/partner jointly, someone else	respondent and husband/partner jointly, someone else	respondent and husband/partner jointly, someone else	respondent and husband/partner jointly, someone else	respondent and husband/partner jointly, someone else	2	a lot	very easy	no	no	no	no	no	no	no	yes	no	no	no
your home	untrained traditional birth attendant	Agree	Agree	Disagree	Disagree	Agree	Agree	no						respondent	respondent	respondent	respondent and husband/partner jointly, someone else	respondent and husband/partner jointly, someone else	1	some	easy	no	yes	yes	yes	yes	yes	no	yes	no	no	no
your home	relative/friend	Agree	Agree	Agree	Agree	Agree	Agree	yes	1	Accompanied/Transported Me To/From The Clinic and/or Waited Outside				respondent and husband/partner jointly, someone else	respondent and husband/partner jointly, someone else	respondent and husband/partner jointly, someone else	respondent and husband/partner jointly, someone else	respondent and husband/partner jointly, someone else	2	a lot	very easy	no	no	no	no	no	no	no	no	no	no	no
government health center		Somewhat agree	Somewhat agree	Disagree	Agree	Agree	Agree	yes	1	Joined Me For Some Or All Of The Visit With The Heath Provider	yes		no	respondent and husband/partner jointly, someone else	respondent and husband/partner jointly, someone else	respondent and husband/partner jointly, someone else	respondent and husband/partner jointly, someone else	respondent and husband/partner jointly, someone else	2	some	very easy	no	yes	yes	yes	yes	yes	no	yes	no	no	no
your home	relative/friend	Agree	Agree	Agree	Disagree	Agree	Agree	no						respondent	respondent	respondent	respondent	respondent	10	a lot	very easy	no	no	no	no	no	no	yes	yes	no	no	no
your home	relative/friend	Agree	Agree	Agree	Agree	Agree	Agree	no						respondent	respondent and husband/partner jointly, someone else	respondent and husband/partner jointly, someone else	respondent and husband/partner jointly, someone else	respondent and husband/partner jointly, someone else	4	a lot	very easy	no	no	no	no	no	no	no	yes	no	no	no
your home	untrained traditional birth attendant	Agree	Agree	Disagree	Agree	Agree	Agree	no						respondent and husband/partner jointly, someone else	respondent and husband/partner jointly, someone else	respondent and husband/partner jointly, someone else	respondent and husband/partner jointly, someone else	respondent and husband/partner jointly, someone else	2	some	very easy	no	yes	yes	yes	yes	yes	no	yes	no	no	no
governmental hospital		Disagree	Disagree	Agree	Agree	Agree	Somewhat agree	no			yes		yes	respondent and husband/partner jointly, someone else	respondent and husband/partner jointly, someone else	respondent and husband/partner jointly, someone else	respondent and husband/partner jointly, someone else	respondent and husband/partner jointly, someone else	2	uncertain	possible	yes	yes	yes	yes	yes	yes	no	yes	no	yes	no
givernement health post		Agree	Agree	Agree	Disagree	Agree	Agree	no			yes		yes	respondent	respondent	respondent and husband/partner jointly, someone else	respondent	respondent	3	a lot	very easy	no	no	no	no	no	no	no	no	no	no	no
government health center		Somewhat agree	Agree	Somewhat agree	Agree	Agree	Agree	yes	2	Accompanied/Transported Me To/From The Clinic and/or Waited Outside	yes		yes	respondent	respondent	respondent and husband/partner jointly, someone else	respondent	respondent	10	a lot	very easy	no	no	no	no	no	no	no	no	no	no	no
your home	untrained traditional birth attendant	Agree	Agree	Disagree	Disagree	Disagree	Disagree	no						respondent and husband/partner jointly, someone else	respondent and husband/partner jointly, someone else	respondent	respondent and husband/partner jointly, someone else	respondent	2	a lot	very easy	no	yes	yes	yes	yes	yes	yes	yes	no	no	no
government health center		Disagree	Disagree	Agree	Agree	Agree	Agree	no			yes		yes	respondent and husband/partner jointly, someone else	respondent and husband/partner jointly, someone else	respondent and husband/partner jointly, someone else	respondent and husband/partner jointly, someone else	respondent and husband/partner jointly, someone else	0	uncertain	difficut	no	no	yes	yes	yes	yes	no	no	no	no	no
your home	untrained traditional birth attendant	Agree	Agree	Disagree	Disagree	Disagree	Agree	no						respondent	respondent	respondent	respondent	respondent	3	a lot	very easy	no	yes	yes	yes	yes	yes	no	yes	no	no	no
your home	relative/friend	Disagree	Disagree	Disagree	Agree	Agree	Agree	no						respondent	respondent	respondent	respondent	respondent	0	uncertain	difficut	yes	no	no	no	no	no	yes	yes	no	no	no
your home	untrained traditional birth attendant	Agree	Agree	Disagree	Agree	Agree	Agree	no						respondent and husband/partner jointly, someone else	respondent and husband/partner jointly, someone else	respondent and husband/partner jointly, someone else	respondent and husband/partner jointly, someone else	respondent and husband/partner jointly, someone else	6	a lot	very easy	no	yes	yes	yes	yes	yes	no	yes	no	no	no
your home	untrained traditional birth attendant	Agree	Agree	Disagree	Disagree	Disagree	Agree	no						respondent and husband/partner jointly, someone else	respondent and husband/partner jointly, someone else	respondent	respondent and husband/partner jointly, someone else	respondent and husband/partner jointly, someone else	2	a lot	easy	yes	yes	yes	yes	yes	yes	no	yes	no	no	no
your home	untrained traditional birth attendant	Agree	Agree	Disagree	Somewhat agree	Agree	Agree	no						respondent	respondent and husband/partner jointly, someone else	respondent	respondent and husband/partner jointly, someone else	respondent and husband/partner jointly, someone else	2	some	easy	no	yes	yes	yes	yes	yes	no	yes	no	no	no
your home	relative/friend	Agree	Agree	Agree	Agree	Agree	Agree	no						respondent and husband/partner jointly, someone else	respondent and husband/partner jointly, someone else	respondent and husband/partner jointly, someone else	respondent and husband/partner jointly, someone else	respondent and husband/partner jointly, someone else	2	a lot	very easy	no	no	no	no	no	no	no	no	no	no	no
your home	untrained traditional birth attendant	Agree	Agree	Disagree	Somewhat agree	Agree	Agree	no						respondent and husband/partner jointly, someone else	respondent and husband/partner jointly, someone else	respondent and husband/partner jointly, someone else	respondent and husband/partner jointly, someone else	respondent and husband/partner jointly, someone else	2	some	easy	no	yes	yes	yes	yes	yes	no	yes	no	no	no
your home	relative/friend	Agree	Agree	Disagree	Agree	Agree	Agree	no						respondent and husband/partner jointly, someone else	respondent and husband/partner jointly, someone else	respondent and husband/partner jointly, someone else	respondent and husband/partner jointly, someone else	respondent and husband/partner jointly, someone else	3	some	possible	no	no	no	no	no	no	no	yes	no	no	no
your home	relative/friend	Agree	Agree	Agree	Disagree	Agree	Agree							respondent and husband/partner jointly, someone else	husband/partner	husband/partner	husband/partner	husband/partner	1	uncertain	difficut	no	no	no	no	no	no	no	yes	no	no	no
your home	relative/friend	Agree	Agree	Agree	Agree	Agree	Agree	no						respondent	respondent and husband/partner jointly, someone else	respondent and husband/partner jointly, someone else	respondent and husband/partner jointly, someone else	respondent and husband/partner jointly, someone else	3	a lot	easy	no	no	no	no	no	no	no	yes	no	no	no
your home	relative/friend	Agree	Agree	Agree	Agree	Agree	Agree	no						respondent and husband/partner jointly, someone else	respondent and husband/partner jointly, someone else	respondent and husband/partner jointly, someone else	respondent and husband/partner jointly, someone else	respondent and husband/partner jointly, someone else	5	a lot	very easy	no	no	no	no	no	no	no	no	no	no	no
your home	untrained traditional birth attendant	Agree	Agree	Disagree	Somewhat agree	Agree	Agree							respondent	respondent	respondent	respondent	respondent	5	some	easy	no	yes	yes	yes	yes	yes	no	no	no	no	no
governmental hospital		Disagree	Somewhat agree	Agree	Agree	Agree	Agree	yes	2	Accompanied/Transported Me To/From The Clinic and/or Waited Outside	yes		yes	respondent and husband/partner jointly, someone else	respondent and husband/partner jointly, someone else	respondent and husband/partner jointly, someone else	respondent and husband/partner jointly, someone else	respondent and husband/partner jointly, someone else	3	some	easy	no	yes	yes	yes	yes	yes	yes	yes	no	yes	yes
governmental hospital		Disagree	Disagree	Agree	Agree	Agree	Agree	no			yes		yes	respondent and husband/partner jointly, someone else	respondent and husband/partner jointly, someone else	respondent and husband/partner jointly, someone else	respondent and husband/partner jointly, someone else	respondent and husband/partner jointly, someone else	0	none	very difficut	no	no	yes	yes	yes	yes	yes	yes	no	no	no
your home	relative/friend	Somewhat agree	Disagree	Agree	Agree	Agree	Agree	yes	8	Accompanied/Transported Me To/From The Clinic and/or Waited Outside				respondent and husband/partner jointly, someone else	respondent and husband/partner jointly, someone else	respondent and husband/partner jointly, someone else	respondent and husband/partner jointly, someone else	respondent and husband/partner jointly, someone else	2	a lot	very easy	no	no	no	no	no	no	no	no	no	no	no
your home	untrained traditional birth attendant	Agree	Agree	Disagree	Somewhat agree	Agree	Agree	no						respondent and husband/partner jointly, someone else	respondent and husband/partner jointly, someone else	respondent and husband/partner jointly, someone else	respondent and husband/partner jointly, someone else	respondent and husband/partner jointly, someone else	2	a lot	very easy	no	yes	yes	yes	yes	yes	no	yes	no	no	no
your home	untrained traditional birth attendant	Agree	Agree	Disagree	Somewhat agree	Agree	Agree	no						respondent	husband/partner	respondent	respondent	respondent	2	some	easy	no	no	no	no	no	no	no	yes	no	no	no
your home	no one	Somewhat agree	Somewhat agree	Somewhat agree	Agree	Agree	Agree	yes	2	Sat In The Waiting Room				respondent and husband/partner jointly, someone else	respondent	respondent and husband/partner jointly, someone else	respondent and husband/partner jointly, someone else	respondent and husband/partner jointly, someone else	4	little	difficut	no	no	no	no	no	no	yes	yes	no	no	no
your home	relative/friend	Disagree	Disagree	Agree	Somewhat agree	Agree	Agree	no						respondent	respondent	respondent	respondent and husband/partner jointly, someone else	respondent and husband/partner jointly, someone else	0	some	possible	no	yes	yes	yes	yes	yes	no	no	no	no	no
your home	relative/friend	Disagree	Disagree	Agree	Agree	Agree	Agree	yes	2	Sat In The Waiting Room				respondent and husband/partner jointly, someone else	respondent and husband/partner jointly, someone else	respondent and husband/partner jointly, someone else	respondent and husband/partner jointly, someone else	respondent and husband/partner jointly, someone else	0	uncertain	difficut	no	yes	yes	yes	yes	yes	yes	yes	yes	yes	yes
government health center		Agree	Disagree	Agree	Agree	Agree	Agree	no			yes		yes	respondent and husband/partner jointly, someone else	respondent and husband/partner jointly, someone else	respondent and husband/partner jointly, someone else	respondent and husband/partner jointly, someone else	respondent and husband/partner jointly, someone else	0	little	difficut	no	yes	yes	no	no	no	yes	yes	no	yes	yes
your home	relative/friend	Agree	Agree	Agree	Disagree	Agree	Agree	no						respondent	respondent and husband/partner jointly, someone else	respondent and husband/partner jointly, someone else	respondent	respondent and husband/partner jointly, someone else	3	a lot	very easy	no	no	no	no	no	no	no	yes	no	no	no
government health center		Disagree	Disagree	Agree	Agree	Agree	Agree	yes	1	Sat In The Waiting Room	yes		yes	respondent and husband/partner jointly, someone else	respondent and husband/partner jointly, someone else	respondent and husband/partner jointly, someone else	respondent and husband/partner jointly, someone else	respondent and husband/partner jointly, someone else	0	some	difficut	no	yes	yes	yes	yes	yes	no	no	no	no	no
your home	no one	Disagree	Disagree	Agree	Agree	Agree	Agree	no						respondent and husband/partner jointly, someone else	respondent and husband/partner jointly, someone else	respondent and husband/partner jointly, someone else	respondent and husband/partner jointly, someone else	respondent and husband/partner jointly, someone else	4	some	easy	no	yes	yes	yes	yes	yes	yes	yes	no	no	no
your home	untrained traditional birth attendant	Somewhat agree	Somewhat agree	Disagree	Somewhat agree	Agree	Agree							respondent	respondent	respondent	respondent	respondent	2	some	easy	no	yes	yes	yes	yes	yes	no	yes	no	no	no
your home	other	Disagree	Disagree	Agree	Agree	Agree	Agree							respondent and husband/partner jointly, someone else	respondent and husband/partner jointly, someone else	husband/partner	respondent and husband/partner jointly, someone else	respondent and husband/partner jointly, someone else	0	uncertain	possible	yes	yes	yes	yes	yes	yes	yes	yes	no	yes	no
your home	relative/friend	Agree	Agree	Agree	Agree	Agree	Agree	no						respondent and husband/partner jointly, someone else	respondent and husband/partner jointly, someone else	respondent and husband/partner jointly, someone else	respondent and husband/partner jointly, someone else	respondent and husband/partner jointly, someone else	1	a lot	very easy	no	no	no	no	no	no	no	no	no	no	no
your home	relative/friend	Agree	Agree	Agree	Agree	Agree	Agree	no						respondent and husband/partner jointly, someone else	respondent and husband/partner jointly, someone else	respondent and husband/partner jointly, someone else	respondent and husband/partner jointly, someone else	respondent and husband/partner jointly, someone else	2	a lot	very easy	no	no	no	no	no	no	no	yes	no	no	no
your home	relative/friend	Agree	Agree	Agree	Agree	Agree	Agree	no						respondent and husband/partner jointly, someone else	respondent and husband/partner jointly, someone else	respondent and husband/partner jointly, someone else	respondent and husband/partner jointly, someone else	respondent and husband/partner jointly, someone else	2	a lot	very easy	no	no	no	no	no	no	no	yes	no	no	no
government health center		Disagree	Agree	Agree	Disagree	Agree	Agree	no			yes		yes	respondent	respondent	respondent and husband/partner jointly, someone else	respondent and husband/partner jointly, someone else	respondent and husband/partner jointly, someone else	12	a lot	very easy	no	no	no	no	no	no	no	no	no	no	no
your home	untrained traditional birth attendant	Somewhat agree	Disagree	Somewhat agree	Somewhat agree	Agree	Agree	yes	2	Accompanied/Transported Me To/From The Clinic and/or Waited Outside	yes		no	respondent and husband/partner jointly, someone else	respondent	respondent	husband/partner	respondent and husband/partner jointly, someone else	0	some	easy	no	no	no	no	no	no	yes	yes	no	no	yes
your home	untrained traditional birth attendant	Agree	Agree	Disagree	Disagree	Disagree	Agree	no						respondent	respondent and husband/partner jointly, someone else	respondent	respondent and husband/partner jointly, someone else	respondent and husband/partner jointly, someone else	3	a lot	very easy	no	yes	yes	yes	yes	yes	no	yes	no	no	no
your home	relative/friend	Agree	Agree	Agree	Agree	Agree	Agree							husband/partner	husband/partner	respondent and husband/partner jointly, someone else	respondent and husband/partner jointly, someone else	respondent and husband/partner jointly, someone else	0	none	very difficut	no	no	no	no	no	no	yes	yes	no	no	yes
government health center		Somewhat agree	Somewhat agree	Disagree	Somewhat agree	Agree	Agree	no			yes		no	respondent and husband/partner jointly, someone else	respondent and husband/partner jointly, someone else	respondent and husband/partner jointly, someone else	respondent and husband/partner jointly, someone else	respondent and husband/partner jointly, someone else	2	some	easy	no	yes	yes	yes	yes	yes	no	yes	no	no	no
your home	relative/friend	Agree	Agree	Agree	Agree	Agree	Agree	no						respondent and husband/partner jointly, someone else	respondent and husband/partner jointly, someone else	respondent and husband/partner jointly, someone else	respondent and husband/partner jointly, someone else	respondent and husband/partner jointly, someone else	2	a lot	very easy	no	no	no	no	no	no	no	yes	no	no	no
your home	untrained traditional birth attendant	Agree	Agree	Disagree	Disagree	Agree	Agree	no						respondent and husband/partner jointly, someone else	respondent and husband/partner jointly, someone else	respondent and husband/partner jointly, someone else	respondent and husband/partner jointly, someone else	respondent and husband/partner jointly, someone else	3	some	easy	no	yes	yes	yes	yes	yes	no	yes	no	no	no
your home	relative/friend	Agree	Agree	Agree	Agree	Agree	Agree	no						respondent and husband/partner jointly, someone else	respondent and husband/partner jointly, someone else	respondent and husband/partner jointly, someone else	respondent and husband/partner jointly, someone else	respondent and husband/partner jointly, someone else	3	a lot	very easy	no	no	no	no	no	no	no	no	no	no	no
your home	relative/friend	Agree	Agree	Agree	Agree	Agree	Agree	no						respondent and husband/partner jointly, someone else	respondent and husband/partner jointly, someone else	respondent and husband/partner jointly, someone else	respondent and husband/partner jointly, someone else	respondent and husband/partner jointly, someone else	2	a lot	very easy	no	no	no	no	no	no	no	no	no	no	no
your home	untrained traditional birth attendant	Agree	Agree	Disagree	Disagree	Disagree	Disagree	no						respondent	respondent	respondent	respondent	respondent	2	a lot	very easy	yes	yes	yes	yes	yes	yes	no	yes	no	no	no
your home	relative/friend	Agree	Agree	Agree	Disagree	Agree	Agree							other	husband/partner	respondent and husband/partner jointly, someone else	respondent and husband/partner jointly, someone else	respondent and husband/partner jointly, someone else	10	a lot	easy	no	no	no	no	no	no	no	yes	yes	yes	yes
your home	relative/friend	Disagree	Disagree	Agree	Agree	Agree	Agree	yes	4	Sat In The Waiting Room				respondent and husband/partner jointly, someone else	respondent and husband/partner jointly, someone else	respondent and husband/partner jointly, someone else	respondent and husband/partner jointly, someone else	respondent and husband/partner jointly, someone else	0	some	difficut	no	yes	yes	yes	yes	yes	no	yes	no	no	no
givernement health post		Agree	Agree	Agree	Agree	Agree	Agree	yes	2	Joined Me For Some Or All Of The Visit With The Heath Provider				respondent and husband/partner jointly, someone else	respondent and husband/partner jointly, someone else	respondent and husband/partner jointly, someone else	respondent and husband/partner jointly, someone else	respondent and husband/partner jointly, someone else	10	a lot	very easy	no	no	no	no	no	no	no	no	no	no	no
your home	relative/friend	Agree	Agree	Agree	Agree	Agree	Agree	no						respondent and husband/partner jointly, someone else	respondent and husband/partner jointly, someone else	respondent and husband/partner jointly, someone else	respondent and husband/partner jointly, someone else	respondent and husband/partner jointly, someone else	2	a lot	very easy	no	no	no	no	no	no	no	yes	no	no	no
your home	untrained traditional birth attendant	Agree	Agree	Somewhat agree	Disagree	Agree	Agree	no						respondent and husband/partner jointly, someone else	respondent and husband/partner jointly, someone else	respondent and husband/partner jointly, someone else	respondent and husband/partner jointly, someone else	respondent and husband/partner jointly, someone else	5	a lot	very easy	no	yes	yes	yes	yes	yes	no	yes	no	no	no
government health center		Somewhat agree	Somewhat agree	Disagree	Disagree	Agree	Agree				yes		no	respondent	respondent	respondent	respondent	respondent and husband/partner jointly, someone else	4	some	easy	no	yes	yes	yes	yes	yes	no	yes	no	no	no
your home	relative/friend	Agree	Agree	Agree	Agree	Agree	Agree							respondent and husband/partner jointly, someone else	respondent and husband/partner jointly, someone else	respondent	respondent and husband/partner jointly, someone else	respondent and husband/partner jointly, someone else	1	some	easy	no	no	no	no	no	no	yes	yes	no	no	no
your home	relative/friend	Agree	Agree	Agree	Agree	Agree	Agree	no						respondent and husband/partner jointly, someone else	respondent and husband/partner jointly, someone else	respondent and husband/partner jointly, someone else	respondent and husband/partner jointly, someone else	respondent and husband/partner jointly, someone else	2	a lot	very easy	no	no	no	no	no	no	no	no	no	no	no
your home	relative/friend	Disagree	Disagree	Agree	Agree	Agree	Agree							respondent and husband/partner jointly, someone else	respondent and husband/partner jointly, someone else	respondent and husband/partner jointly, someone else	respondent and husband/partner jointly, someone else	respondent and husband/partner jointly, someone else	0	little	difficut	yes	yes	yes	yes	yes	yes	no	yes	no	no	no
your home	untrained traditional birth attendant	Somewhat agree	Somewhat agree	Disagree	Agree	Agree	Agree	no						respondent	respondent	respondent	respondent and husband/partner jointly, someone else	respondent and husband/partner jointly, someone else	2	some	easy	no	yes	yes	yes	yes	yes	no	yes	no	no	no
your home	relative/friend	Agree	Agree	Agree	Agree	Agree	Agree	yes	2	Accompanied/Transported Me To/From The Clinic and/or Waited Outside				respondent and husband/partner jointly, someone else	respondent and husband/partner jointly, someone else	respondent and husband/partner jointly, someone else	respondent and husband/partner jointly, someone else	respondent and husband/partner jointly, someone else	2	a lot	very easy	no	no	no	no	no	no	no	yes	no	no	no
other		Agree	Agree	Agree	Agree	Agree	Agree	yes	4	Accompanied/Transported Me To/From The Clinic and/or Waited Outside				respondent and husband/partner jointly, someone else	respondent and husband/partner jointly, someone else	respondent and husband/partner jointly, someone else	respondent and husband/partner jointly, someone else	respondent and husband/partner jointly, someone else	4	a lot	very easy	no	no	no	no	no	no	no	yes	no	no	no
your home	other	Agree	Agree	Agree	Agree	Agree	Agree							respondent and husband/partner jointly, someone else	respondent and husband/partner jointly, someone else	respondent and husband/partner jointly, someone else	respondent and husband/partner jointly, someone else	respondent and husband/partner jointly, someone else	1	a lot	very easy	no	no	no	no	no	no	no	no	no	no	no
government health center		Agree	Agree	Disagree	Disagree	Disagree	Agree	no			yes		no	respondent and husband/partner jointly, someone else	respondent and husband/partner jointly, someone else	respondent and husband/partner jointly, someone else	respondent and husband/partner jointly, someone else	respondent and husband/partner jointly, someone else	1	a lot	very easy	no	yes	yes	yes	yes	yes	no	no	no	no	no
your home	relative/friend	Agree	Agree	Agree	Disagree	Agree	Agree	no						respondent and husband/partner jointly, someone else	respondent and husband/partner jointly, someone else	respondent and husband/partner jointly, someone else	respondent and husband/partner jointly, someone else	respondent and husband/partner jointly, someone else	3	a lot	very easy	no	no	no	no	no	no	no	yes	no	no	no
your home	relative/friend	Agree	Agree	Agree	Disagree	Agree	Agree							respondent	respondent and husband/partner jointly, someone else	respondent and husband/partner jointly, someone else	respondent and husband/partner jointly, someone else	respondent and husband/partner jointly, someone else	4	a lot	easy	no	no	no	no	no	no	yes	yes	no	no	yes
your home	relative/friend	Agree	Agree	Agree	Agree	Agree	Agree	no						respondent	respondent and husband/partner jointly, someone else	respondent and husband/partner jointly, someone else	respondent and husband/partner jointly, someone else	respondent and husband/partner jointly, someone else	1	a lot	very easy	no	no	no	no	no	no	no	yes	no	no	no
your home	community health agent	Agree	Agree	Disagree	Disagree	Disagree	Disagree	no						respondent and husband/partner jointly, someone else	respondent and husband/partner jointly, someone else	respondent and husband/partner jointly, someone else	respondent and husband/partner jointly, someone else	respondent and husband/partner jointly, someone else	2	a lot	very easy	yes	yes	yes	yes	yes	yes	no	yes	no	no	no
your home	untrained traditional birth attendant	Agree	Agree	Disagree	Somewhat agree	Agree	Agree	no						respondent and husband/partner jointly, someone else	respondent and husband/partner jointly, someone else	respondent and husband/partner jointly, someone else	respondent and husband/partner jointly, someone else	respondent and husband/partner jointly, someone else	2	a lot	very easy	no	yes	yes	yes	yes	yes	no	yes	no	no	no
your home	relative/friend	Agree	Agree	Agree	Disagree	Agree	Agree							husband/partner	husband/partner	husband/partner	husband/partner	husband/partner	2	some	possible	no	no	no	no	no	no	yes	yes	no	no	yes
your home	relative/friend	Agree	Agree	Agree	Agree	Agree	Agree							respondent	respondent	respondent	respondent and husband/partner jointly, someone else	respondent and husband/partner jointly, someone else	3	some	easy	no	no	no	no	no	no	no	yes	no	no	yes
your home	untrained traditional birth attendant	Agree	Agree	Disagree	Disagree	Disagree	Disagree	no						respondent	respondent and husband/partner jointly, someone else	respondent	respondent and husband/partner jointly, someone else	respondent and husband/partner jointly, someone else	3	a lot	very easy	no	yes	yes	yes	yes	yes	no	yes	no	no	no
your home	relative/friend	Disagree	Disagree	Agree	Agree	Agree	Agree	no						respondent and husband/partner jointly, someone else	respondent and husband/partner jointly, someone else	respondent and husband/partner jointly, someone else	respondent and husband/partner jointly, someone else	respondent and husband/partner jointly, someone else	2	uncertain	possible	no	yes	yes	yes	yes	yes	no	no	no	no	no
your home	relative/friend	Disagree	Disagree	Agree	Agree	Agree	Agree	no						respondent and husband/partner jointly, someone else	respondent	respondent	respondent	respondent	1	some	possible	yes	yes	no	no	no	no	no	no	no	no	no
governmental hospital		Disagree	Disagree	Agree	Somewhat agree	Somewhat agree	Somewhat agree	no			yes		no	respondent	respondent and husband/partner jointly, someone else	respondent	respondent	respondent	0	uncertain	possible	no	no	yes	yes	no	yes	yes	yes	no	yes	yes
your home	untrained traditional birth attendant	Agree	Agree	Disagree	Somewhat agree	Agree	Agree	no						respondent	respondent	respondent and husband/partner jointly, someone else	respondent and husband/partner jointly, someone else	respondent and husband/partner jointly, someone else	2	a lot	very easy	no	yes	yes	yes	yes	yes	no	yes	no	no	no
your home	untrained traditional birth attendant	Agree	Agree	Agree	Somewhat agree	Agree	Agree	no						respondent and husband/partner jointly, someone else	respondent and husband/partner jointly, someone else	respondent and husband/partner jointly, someone else	respondent and husband/partner jointly, someone else	respondent and husband/partner jointly, someone else	4	a lot	very easy	no	yes	yes	yes	yes	yes	no	no	no	no	no
your home	untrained traditional birth attendant	Agree	Agree	Disagree	Somewhat agree	Agree	Agree	no						respondent and husband/partner jointly, someone else	respondent and husband/partner jointly, someone else	respondent and husband/partner jointly, someone else	respondent and husband/partner jointly, someone else	respondent and husband/partner jointly, someone else	2	a lot	very easy	no	yes	yes	yes	yes	yes	no	yes	no	no	no
your home	untrained traditional birth attendant	Agree	Agree	Disagree	Disagree	Disagree	Disagree	no			yes		no	respondent	respondent	respondent	respondent and husband/partner jointly, someone else	respondent	1	a lot	very easy	no	yes	yes	yes	yes	yes	no	no	no	no	no
your home	relative/friend	Agree	Agree	Agree	Agree	Agree	Agree	no						respondent and husband/partner jointly, someone else	respondent and husband/partner jointly, someone else	respondent and husband/partner jointly, someone else	respondent and husband/partner jointly, someone else	respondent and husband/partner jointly, someone else	2	a lot	very easy	no	no	no	no	no	no	no	no	no	no	no
your home	untrained traditional birth attendant	Agree	Agree	Disagree	Somewhat agree	Agree	Agree							respondent	respondent	respondent and husband/partner jointly, someone else	respondent and husband/partner jointly, someone else	respondent and husband/partner jointly, someone else	5	a lot	very easy	no	yes	yes	yes	yes	yes	no	yes	no	no	no
your home	relative/friend	Disagree	Disagree	Disagree	Disagree	Somewhat agree	Somewhat agree	no						respondent and husband/partner jointly, someone else	respondent and husband/partner jointly, someone else	respondent and husband/partner jointly, someone else	respondent and husband/partner jointly, someone else	respondent and husband/partner jointly, someone else	0	some	difficut	no	yes	yes	yes	yes	no	yes	yes	no	no	no
your home	relative/friend	Disagree	Disagree	Somewhat agree	Somewhat agree	Somewhat agree	Somewhat agree	no						respondent and husband/partner jointly, someone else	respondent and husband/partner jointly, someone else	respondent and husband/partner jointly, someone else	respondent and husband/partner jointly, someone else	respondent and husband/partner jointly, someone else	2	some	possible	no	yes	yes	yes	yes	yes	no	yes	no	no	no
government health center		Agree	Agree	Disagree	Disagree	Agree	Agree	no			yes		no	respondent and husband/partner jointly, someone else	respondent and husband/partner jointly, someone else	respondent and husband/partner jointly, someone else	respondent and husband/partner jointly, someone else	respondent and husband/partner jointly, someone else	5	a lot	very easy	no	yes	yes	yes	yes	yes	no	no	no	no	no
government health center		Somewhat agree	Somewhat agree	Agree	Somewhat agree	Disagree	Agree	no			no	d	no	husband/partner	respondent	respondent	respondent	respondent and husband/partner jointly, someone else	0	uncertain	possible	no	no	no	no	yes	no	yes	yes	no	yes	no
your home	relative/friend	Disagree	Disagree	Disagree	Disagree	Disagree	Disagree							respondent	respondent	respondent	respondent	respondent	1	a lot	very easy	yes	yes	yes	yes	yes	yes	no	yes	no	no	no
your home	untrained traditional birth attendant	Agree	Agree	Disagree	Agree	Agree	Agree	no						respondent and husband/partner jointly, someone else	respondent and husband/partner jointly, someone else	respondent and husband/partner jointly, someone else	respondent and husband/partner jointly, someone else	respondent and husband/partner jointly, someone else	1	some	easy	no	yes	yes	yes	yes	yes	no	yes	no	no	no
government health center		Disagree	Agree	Disagree	Disagree	Agree	Agree	no			yes		no	respondent	respondent and husband/partner jointly, someone else	respondent and husband/partner jointly, someone else	respondent and husband/partner jointly, someone else	respondent	1	a lot	very easy	no	yes	yes	yes	yes	yes	no	no	no	no	no
your home	untrained traditional birth attendant	Agree	Agree	Disagree	Disagree	Disagree	Disagree	no						respondent and husband/partner jointly, someone else	respondent and husband/partner jointly, someone else	respondent	respondent and husband/partner jointly, someone else	respondent	3	a lot	very easy	no	yes	yes	yes	yes	yes	no	yes	no	no	no
your home	relative/friend	Agree	Agree	Agree	Agree	Agree	Agree							respondent and husband/partner jointly, someone else	respondent and husband/partner jointly, someone else	respondent and husband/partner jointly, someone else	respondent and husband/partner jointly, someone else	respondent and husband/partner jointly, someone else	2	a lot	very easy	no	no	no	no	no	no	no	no	no	no	no
your home	other	Agree	Agree	Agree	Disagree	Agree	Agree							respondent	respondent	respondent	respondent	respondent	4	some	easy	no	yes	yes	yes	yes	yes	no	no	no	no	no
your home	relative/friend	Disagree	Somewhat agree	Agree	Disagree	Agree	Disagree	no						respondent and husband/partner jointly, someone else	respondent and husband/partner jointly, someone else	respondent	respondent	respondent and husband/partner jointly, someone else	1	uncertain	possible	no	yes	yes	yes	yes	no	yes	yes	no	no	no
your home	relative/friend	Agree	Agree	Agree	Agree	Agree	Agree							respondent and husband/partner jointly, someone else	respondent and husband/partner jointly, someone else	respondent and husband/partner jointly, someone else	respondent and husband/partner jointly, someone else	respondent and husband/partner jointly, someone else	1	a lot	very easy	no	no	no	no	no	no	no	no	no	no	no
your home	relative/friend	Agree	Agree	Agree	Agree	Agree	Agree							husband/partner	husband/partner	husband/partner	respondent and husband/partner jointly, someone else	husband/partner	3	some	easy	no	no	no	no	no	no	yes	yes	no	no	yes
your home	relative/friend	Somewhat agree	Somewhat agree	Somewhat agree	Somewhat agree	Somewhat agree	Somewhat agree	no						respondent and husband/partner jointly, someone else	respondent and husband/partner jointly, someone else	respondent and husband/partner jointly, someone else	respondent and husband/partner jointly, someone else	respondent and husband/partner jointly, someone else	2	some	possible	no	no	yes	yes	yes	no	no	yes	no	no	no
your home	relative/friend	Disagree	Somewhat agree	Agree	Disagree	Agree	Agree							respondent and husband/partner jointly, someone else	respondent and husband/partner jointly, someone else	respondent and husband/partner jointly, someone else	respondent and husband/partner jointly, someone else	respondent and husband/partner jointly, someone else	0	uncertain	very difficut	no	yes	yes	yes	yes	yes	yes	yes	no	no	no
your home	untrained traditional birth attendant	Agree	Agree	Disagree	Somewhat agree	Agree	Agree	no						respondent	respondent	respondent	respondent and husband/partner jointly, someone else	respondent and husband/partner jointly, someone else	2	a lot	very easy	no	yes	yes	yes	yes	yes	no	yes	no	no	no
your home	untrained traditional birth attendant	Agree	Agree	Disagree	Somewhat agree	Agree	Agree	no						respondent	respondent	respondent and husband/partner jointly, someone else	respondent and husband/partner jointly, someone else	respondent	2	some	easy	no	yes	yes	yes	yes	yes	no	yes	no	no	no
government health center		Agree	Agree	Agree	Agree	Agree	Agree	no			yes		yes	respondent and husband/partner jointly, someone else	respondent and husband/partner jointly, someone else	respondent and husband/partner jointly, someone else	respondent and husband/partner jointly, someone else	respondent and husband/partner jointly, someone else	2	a lot	very easy	no	no	no	no	no	no	no	no	no	no	no
governmental hospital		Agree	Agree	Agree	Agree	Agree	Agree	no			yes		no	respondent and husband/partner jointly, someone else	respondent and husband/partner jointly, someone else	respondent and husband/partner jointly, someone else	respondent and husband/partner jointly, someone else	respondent and husband/partner jointly, someone else	2	some	possible	no	no	no	no	no	no	yes	yes	no	no	yes
your home	untrained traditional birth attendant	Agree	Agree	Disagree	Somewhat agree	Agree	Agree	no						respondent and husband/partner jointly, someone else	respondent and husband/partner jointly, someone else	respondent and husband/partner jointly, someone else	respondent and husband/partner jointly, someone else	respondent and husband/partner jointly, someone else	5	a lot	very easy	no	yes	yes	yes	yes	yes	no	no	no	no	no
your home	relative/friend	Agree	Agree	Agree	Agree	Agree	Agree	no						respondent and husband/partner jointly, someone else	respondent and husband/partner jointly, someone else	respondent and husband/partner jointly, someone else	respondent and husband/partner jointly, someone else	respondent and husband/partner jointly, someone else	5	a lot	very easy	no	no	no	no	no	no	no	no	no	no	no
your home	relative/friend	Disagree	Disagree	Agree	Agree	Agree	Agree	no						respondent and husband/partner jointly, someone else	respondent and husband/partner jointly, someone else	respondent and husband/partner jointly, someone else	respondent and husband/partner jointly, someone else	respondent and husband/partner jointly, someone else	2	some	easy	no	yes	yes	yes	yes	no	no	yes	no	no	no
your home	untrained traditional birth attendant	Disagree	Somewhat agree	Agree	Somewhat agree	Agree	Agree	no						respondent	respondent and husband/partner jointly, someone else	respondent and husband/partner jointly, someone else	respondent and husband/partner jointly, someone else	respondent and husband/partner jointly, someone else	5	some	easy	no	yes	yes	yes	yes	yes	no	yes	no	no	no
your home	relative/friend	Disagree	Disagree	Agree	Agree	Agree	Agree	no						respondent and husband/partner jointly, someone else	respondent and husband/partner jointly, someone else	respondent and husband/partner jointly, someone else	respondent and husband/partner jointly, someone else	respondent and husband/partner jointly, someone else	1	uncertain	possible	no	yes	yes	yes	yes	yes	yes	yes	no	no	no
government health center		Agree	Agree	Disagree	Agree	Agree	Agree	yes	1	Joined Me For Some Or All Of The Visit With The Heath Provider	yes		no	respondent and husband/partner jointly, someone else	respondent and husband/partner jointly, someone else	respondent and husband/partner jointly, someone else	respondent and husband/partner jointly, someone else	respondent and husband/partner jointly, someone else	2	a lot	very easy	no	no	yes	yes	yes	yes	no	yes	no	no	no
your home	no one	Disagree	Disagree	Agree	Agree	Agree	Agree	no						respondent	respondent	respondent and husband/partner jointly, someone else	respondent and husband/partner jointly, someone else	respondent and husband/partner jointly, someone else	0	little	difficut	no	yes	yes	yes	yes	yes	yes	yes	no	no	no
your home	relative/friend	Disagree	Disagree	Somewhat agree	Somewhat agree	Somewhat agree	Somewhat agree	yes	1	Sat In The Waiting Room				respondent and husband/partner jointly, someone else	respondent and husband/partner jointly, someone else	respondent	respondent and husband/partner jointly, someone else	respondent and husband/partner jointly, someone else	2	some	possible	no	yes	yes	yes	yes	yes	no	yes	no	yes	no
your home	relative/friend	Agree	Agree	Agree	Agree	Agree	Agree							respondent and husband/partner jointly, someone else	respondent and husband/partner jointly, someone else	respondent and husband/partner jointly, someone else	respondent and husband/partner jointly, someone else	respondent and husband/partner jointly, someone else	2	a lot	very easy	no	no	no	no	no	no	no	yes	no	no	no
your home	untrained traditional birth attendant	Agree	Agree	Disagree	Disagree	Agree	Disagree	no						respondent and husband/partner jointly, someone else	respondent and husband/partner jointly, someone else	respondent and husband/partner jointly, someone else	respondent and husband/partner jointly, someone else	respondent and husband/partner jointly, someone else	2	a lot	very easy	no	yes	yes	yes	yes	yes	no	yes	no	no	no
your home	other	Disagree	Disagree	Agree	Agree	Agree	Agree	no						respondent and husband/partner jointly, someone else	respondent and husband/partner jointly, someone else	respondent and husband/partner jointly, someone else	respondent and husband/partner jointly, someone else	respondent and husband/partner jointly, someone else	0	some	difficut	no	yes	yes	yes	yes	yes	no	no	no	no	no
government health center		Agree	Agree	Disagree	Disagree	Disagree	Agree	no			yes		no	respondent and husband/partner jointly, someone else	respondent and husband/partner jointly, someone else	respondent and husband/partner jointly, someone else	respondent and husband/partner jointly, someone else	respondent and husband/partner jointly, someone else	1	a lot	very easy	no	yes	yes	yes	yes	yes	no	no	no	no	no
your home	untrained traditional birth attendant	Agree	Agree	Disagree	Somewhat agree	Agree	Agree	no						respondent and husband/partner jointly, someone else	respondent and husband/partner jointly, someone else	respondent and husband/partner jointly, someone else	respondent and husband/partner jointly, someone else	respondent and husband/partner jointly, someone else	5	a lot	very easy	no	yes	yes	yes	yes	yes	no	yes	no	no	no
your home	untrained traditional birth attendant	Somewhat agree	Somewhat agree	Agree	Somewhat agree	Agree	Agree	no						respondent and husband/partner jointly, someone else	respondent and husband/partner jointly, someone else	respondent and husband/partner jointly, someone else	respondent and husband/partner jointly, someone else	respondent and husband/partner jointly, someone else	6	a lot	very easy	no	yes	yes	yes	yes	yes	no	yes	no	no	no
your home	relative/friend	Agree	Agree	Agree	Disagree	Agree	Agree							respondent and husband/partner jointly, someone else	respondent and husband/partner jointly, someone else	respondent and husband/partner jointly, someone else	respondent and husband/partner jointly, someone else	respondent and husband/partner jointly, someone else	2	a lot	very easy	no	no	no	no	no	no	no	yes	no	no	no
your home	relative/friend	Agree	Agree	Agree	Agree	Agree	Agree	no						respondent	respondent and husband/partner jointly, someone else	respondent and husband/partner jointly, someone else	respondent and husband/partner jointly, someone else	respondent and husband/partner jointly, someone else	2	a lot	very easy	no	no	no	no	no	no	no	yes	no	no	no
your home	relative/friend	Agree	Agree	Agree	Agree	Agree	Agree	no						respondent	respondent	respondent	respondent	respondent	1	some	easy	no	no	no	no	no	no	no	yes	no	no	no
your home	relative/friend	Disagree	Disagree	Agree	Somewhat agree	Somewhat agree	Somewhat agree	yes	2	Accompanied/Transported Me To/From The Clinic and/or Waited Outside				husband/partner	respondent and husband/partner jointly, someone else	respondent and husband/partner jointly, someone else	respondent and husband/partner jointly, someone else	respondent and husband/partner jointly, someone else	0	uncertain	possible	no	yes	yes	yes	yes	yes	yes	yes	no	no	no
your home	relative/friend	Agree	Agree	Agree	Disagree	Agree	Agree	no						respondent	respondent and husband/partner jointly, someone else	respondent and husband/partner jointly, someone else	respondent and husband/partner jointly, someone else	respondent and husband/partner jointly, someone else	3	a lot	very easy	no	no	no	no	no	no	no	yes	no	no	no
government health center		Disagree	Disagree	Agree	Somewhat agree	Agree	Agree	no			yes		yes	respondent	respondent and husband/partner jointly, someone else	respondent and husband/partner jointly, someone else	respondent and husband/partner jointly, someone else	respondent and husband/partner jointly, someone else	3	some	possible	no	yes	yes	yes	yes	yes	no	yes	no	yes	no
your home	untrained traditional birth attendant	Disagree	Disagree	Agree	Somewhat agree	Somewhat agree	Somewhat agree	no						respondent and husband/partner jointly, someone else	respondent and husband/partner jointly, someone else	respondent	respondent and husband/partner jointly, someone else	respondent and husband/partner jointly, someone else	0	little	very difficut	yes	yes	yes	yes	yes	yes	yes	no	no	yes	no
givernement health post		Agree	Agree	Agree	Somewhat agree	Agree	Agree	no			yes		yes	respondent	respondent	respondent and husband/partner jointly, someone else	respondent and husband/partner jointly, someone else	respondent and husband/partner jointly, someone else	4	a lot	very easy	no	no	no	no	no	no	no	no	no	no	no
your home	relative/friend	Agree	Agree	Agree	Agree	Agree	Agree	no						respondent and husband/partner jointly, someone else	respondent and husband/partner jointly, someone else	respondent and husband/partner jointly, someone else	respondent and husband/partner jointly, someone else	respondent and husband/partner jointly, someone else	1	a lot	very easy	no	no	no	no	no	no	no	yes	no	no	no
your home	trained traditional birth attendant	Disagree	Disagree	Agree	Agree	Agree	Agree	no						respondent and husband/partner jointly, someone else	respondent and husband/partner jointly, someone else	respondent and husband/partner jointly, someone else	respondent and husband/partner jointly, someone else	respondent and husband/partner jointly, someone else	2	some	possible	no	yes	yes	yes	yes	yes	yes	yes	no	no	no
government health center		Disagree	Disagree	Somewhat agree	Agree	Agree	Agree	yes	2	Sat In The Waiting Room	yes		yes	respondent	respondent	respondent	respondent and husband/partner jointly, someone else	respondent	1	little	possible	no	yes	no	yes	yes	yes	yes	yes	yes	yes	yes
government health center		Disagree	Disagree	Somewhat agree	Agree	Agree	Agree	no			yes		yes	respondent and husband/partner jointly, someone else	respondent and husband/partner jointly, someone else	respondent and husband/partner jointly, someone else	respondent and husband/partner jointly, someone else	respondent and husband/partner jointly, someone else	2	little	possible	no	yes	yes	yes	yes	yes	yes	yes	no	no	no
your home	relative/friend	Agree	Somewhat agree	Agree	Agree	Agree	Agree							respondent	respondent	respondent and husband/partner jointly, someone else	respondent	respondent	3	a lot	very easy	no	no	no	no	no	no	no	no	no	no	no
your home	no one	Disagree	Somewhat agree	Agree	Somewhat agree	Agree	Agree							respondent and husband/partner jointly, someone else	respondent and husband/partner jointly, someone else	respondent and husband/partner jointly, someone else	respondent and husband/partner jointly, someone else	respondent and husband/partner jointly, someone else	2	some	easy	no	yes	yes	yes	yes	yes	no	yes	no	no	no
your home	untrained traditional birth attendant	Agree	Agree	Disagree	Disagree	Disagree	Disagree	no						respondent and husband/partner jointly, someone else	respondent and husband/partner jointly, someone else	respondent	respondent and husband/partner jointly, someone else	respondent and husband/partner jointly, someone else	1	a lot	very easy	no	yes	yes	yes	yes	yes	no	no	no	no	no
your home	untrained traditional birth attendant	Agree	Agree	Disagree	Disagree	Agree	Agree	no						respondent and husband/partner jointly, someone else	respondent and husband/partner jointly, someone else	respondent and husband/partner jointly, someone else	respondent and husband/partner jointly, someone else	respondent and husband/partner jointly, someone else	2	some	easy	no	yes	yes	yes	yes	yes	no	yes	no	no	no
your home	no one	Agree	Agree	Agree	Disagree	Disagree	Agree	no			no	a	no	respondent	respondent	respondent	respondent	respondent and husband/partner jointly, someone else	7	a lot	very easy	no	no	no	no	no	no	no	no	no	no	no
your home	relative/friend	Disagree	Agree	Agree	Disagree	Agree	Agree							respondent and husband/partner jointly, someone else	respondent and husband/partner jointly, someone else	respondent and husband/partner jointly, someone else	respondent and husband/partner jointly, someone else	respondent and husband/partner jointly, someone else	0	uncertain	very difficut	no	yes	yes	yes	yes	yes	no	yes	no	no	no
your home	relative/friend	Disagree	Disagree	Agree	Agree	Agree	Somewhat agree	no						respondent	respondent	respondent	respondent	respondent	2	some	possible	yes	yes	yes	yes	yes	yes	no	no	no	no	no
your home	no one	Disagree	Disagree	Agree	Agree	Agree	Agree	no						respondent and husband/partner jointly, someone else	respondent and husband/partner jointly, someone else	respondent and husband/partner jointly, someone else	respondent and husband/partner jointly, someone else	respondent and husband/partner jointly, someone else	2	uncertain	possible	no	yes	yes	yes	yes	yes	no	no	yes	no	no
governmental hospital		Agree	Agree	Agree	Agree	Agree	Agree	no			yes		yes	respondent and husband/partner jointly, someone else	respondent and husband/partner jointly, someone else	respondent and husband/partner jointly, someone else	respondent and husband/partner jointly, someone else	respondent and husband/partner jointly, someone else	2	a lot	very easy	no	no	no	no	no	no	no	no	no	no	no
your home	relative/friend	Agree	Agree	Agree	Agree	Agree	Agree							husband/partner	respondent and husband/partner jointly, someone else	respondent and husband/partner jointly, someone else	respondent and husband/partner jointly, someone else	respondent and husband/partner jointly, someone else	3	some	easy	no	no	no	no	no	no	no	yes	no	no	yes
your home	other	Disagree	Somewhat agree	Somewhat agree	Agree	Agree	Agree	no			no	d	yes	respondent and husband/partner jointly, someone else	respondent and husband/partner jointly, someone else	respondent and husband/partner jointly, someone else	respondent and husband/partner jointly, someone else	respondent and husband/partner jointly, someone else	0	little	difficut	no	no	no	no	no	no	no	yes	yes	yes	yes
your home	relative/friend	Disagree	Disagree	Agree	Agree	Agree	Agree	no						respondent	respondent	respondent	respondent	respondent	2	uncertain	possible	no	yes	yes	yes	yes	yes	yes	yes	no	no	no
your home	relative/friend	Agree	Agree	Agree	Agree	Agree	Agree							respondent and husband/partner jointly, someone else	respondent and husband/partner jointly, someone else	respondent and husband/partner jointly, someone else	respondent and husband/partner jointly, someone else	respondent and husband/partner jointly, someone else	8	a lot	very easy	no	no	no	no	no	no	no	yes	no	no	yes
your home	untrained traditional birth attendant	Agree	Agree	Disagree	Disagree	Agree	Agree	no						respondent	respondent	respondent	respondent	respondent	2	some	easy	no	yes	yes	yes	yes	yes	no	yes	no	no	no
your home	untrained traditional birth attendant	Disagree	Disagree	Agree	Agree	Agree	Agree	yes	3	Sat In The Waiting Room				respondent and husband/partner jointly, someone else	respondent and husband/partner jointly, someone else	respondent and husband/partner jointly, someone else	respondent and husband/partner jointly, someone else	respondent and husband/partner jointly, someone else	2	uncertain	possible	no	yes	yes	yes	yes	yes	yes	yes	yes	yes	yes
your home	untrained traditional birth attendant	Disagree	Somewhat agree	Agree	Agree	Agree	Somewhat agree							respondent	respondent	respondent	respondent	respondent	2	little	difficut	no	no	no	no	no	no	no	yes	no	no	no
your home	untrained traditional birth attendant	Agree	Agree	Disagree	Somewhat agree	Agree	Agree	no						respondent	respondent	respondent	respondent	respondent	5	a lot	very easy	no	no	yes	yes	yes	yes	no	yes	no	no	no
your home	trained traditional birth attendant	Disagree	Disagree	Agree	Agree	Agree	Agree	yes	1	Sat In The Waiting Room				respondent and husband/partner jointly, someone else	respondent and husband/partner jointly, someone else	respondent and husband/partner jointly, someone else	respondent and husband/partner jointly, someone else	respondent and husband/partner jointly, someone else	2	a lot	easy	no	yes	yes	yes	yes	yes	no	no	no	no	no
government health center		Somewhat agree	Somewhat agree	Disagree	Disagree	Agree	Agree	no			yes		no	respondent	respondent	respondent	respondent	respondent	5	some	easy	no	yes	yes	yes	yes	yes	no	yes	no	no	no
your home	relative/friend	Agree	Agree	Agree	Agree	Agree	Agree							other	respondent	other	respondent	respondent	5	a lot	very easy	no	no	no	no	no	no	no	yes	no	no	no
your home	relative/friend	Disagree	Disagree	Agree	Agree	Agree	Agree	no						respondent and husband/partner jointly, someone else	respondent and husband/partner jointly, someone else	respondent and husband/partner jointly, someone else	respondent and husband/partner jointly, someone else	respondent and husband/partner jointly, someone else	3	some	easy	no	yes	yes	yes	yes	yes	no	no	no	no	no
your home	relative/friend	Agree	Agree	Agree	Agree	Agree	Agree	no						respondent and husband/partner jointly, someone else	respondent and husband/partner jointly, someone else	respondent and husband/partner jointly, someone else	respondent and husband/partner jointly, someone else	respondent and husband/partner jointly, someone else	3	a lot	very easy	no	no	no	no	no	no	no	no	no	yes	yes
your home	no one	Disagree	Disagree	Agree	Somewhat agree	Somewhat agree	Somewhat agree							respondent	respondent	respondent	respondent and husband/partner jointly, someone else	husband/partner	0	little	difficut	yes	no	no	no	no	no	yes	yes	no	no	no
your home	untrained traditional birth attendant	Agree	Agree	Disagree	Disagree	Disagree	Agree	no						respondent	respondent and husband/partner jointly, someone else	respondent	respondent and husband/partner jointly, someone else	respondent	3	a lot	very easy	no	yes	yes	yes	yes	yes	no	yes	no	yes	no
your home	no one	Disagree	Disagree	Disagree	Disagree	Disagree	Agree	no						respondent and husband/partner jointly, someone else	respondent and husband/partner jointly, someone else	respondent and husband/partner jointly, someone else	respondent and husband/partner jointly, someone else	respondent and husband/partner jointly, someone else	0	uncertain	difficut	no	yes	yes	yes	yes	yes	no	yes	no	no	no
your home	untrained traditional birth attendant	Agree	Agree	Disagree	Somewhat agree	Agree	Agree	no						respondent and husband/partner jointly, someone else	respondent and husband/partner jointly, someone else	respondent	respondent and husband/partner jointly, someone else	respondent and husband/partner jointly, someone else	5	some	very easy	no	yes	yes	yes	yes	yes	no	yes	no	no	no
other home	relative/friend	Disagree	Agree	Agree	Agree	Agree	Agree	no						respondent	respondent	respondent	respondent	respondent	3	some	easy	no	yes	yes	yes	yes	yes	no	no	no	no	no
your home	relative/friend	Agree	Agree	Agree	Agree	Agree	Agree	yes	2	Accompanied/Transported Me To/From The Clinic and/or Waited Outside				respondent and husband/partner jointly, someone else	respondent and husband/partner jointly, someone else	respondent and husband/partner jointly, someone else	respondent and husband/partner jointly, someone else	respondent and husband/partner jointly, someone else	2	a lot	very easy	no	no	no	no	no	no	no	no	no	no	no
[truncated: 2,737 more rows]
