# Supplementary material for: Advancing gender equity in primary health care: Lessons from integrating gender-responsive strategies into service delivery in Ethiopia
Source: PLOS Glob Public Health. 2026 Jul 16;6(7):e0006764. doi: 10.1371/journal.pgph.0006764 (PMC13375001; doi:10.1371/journal.pgph.0006764)
Supplement: S2 File — This file contains the survey questionnaires used to collect information from study participants. The first sheet provides variable definitions (data dictionary) in English and local languages (Amharic, Afaan Oromo, and Af-Somali), while the second sheet contains the answer choices for each variable. (XLSX) [file pgph.0006764.s002.xlsx]

## Sheet: survey
type	name	label	hint	default	appearance	constraint	constraint message	relevance	disabled	required	required message	read only	calculation	repeat_count	media:image	media:audio	media:video	choice_filter	note	response_note	publishable	minimum_seconds	label:amharic	hint:amharic	label:oromiffa	hint:oromiffa	label:somali	hint:somali	accuracy_threshold
select_one location	q56	where did you give birth to your last child?								yes													የመጨረሻ ልጅዎን የት ነው የወለዱት?		${q41} eessatti deesse?........ (Yoo deebiinshee 1fi 2 ykn mana ta'e, gara 637 darbi)		Halkee ku dhashay cunuggaaga ugu dambeeyay? Haddii jawaabtu tahay 1 iyo 2 = guri, u gudub 637
note	gea	Gender-equitable attitudes	Now, I am going to read different statements. Please show me on this scale how you feel about each statement; 1) agree; 2) somewhat agree; 3) disagree?																				Gender-equitable attitudes		Amala Walgittnsa koorniyaa		Gender-equitable attitudes
select_one attitude	gea1	A man should have the final word about decisions in his home. Would you 1) agree; 2) somewhat agree; 3) disagree?								yes													A man should have the final word about decisions in his home. Would you 1) agree; 2) somewhat agree; 3) disagree?		Dhiirtii waan mana keessa irrattii murteessun dirqama: dhimma kanarratti 1) Awaliin gala, hanga tokko waliin gala, 3) walii hingalu		Ninku waa inuu lahaadaa erayga ugu dambeeya eego'aannada gurigiisa?
select_one attitude	gea2	A woman’s most important role is to take care of her home and to cook for her family. Would you 1) agree; 2) somewhat agree; 3) disagree?								yes													A woman’s most important role is to take care of her home and to cook for her family. Would you 1) agree; 2) somewhat agree; 3) disagree?		Gaheen dubartii innii guddaan waa'ee kunuunsa maatii mana keessaafi qophii nyaataa maatiiti: 1) Awaliin gala, hanga tokko waliin gala, 3) walii hingalu		Doorka ugu muhiimsan ee haweeneyda waa in ay ka warhayso gurigeeda oo ay cuntadana kariso?
select_one attitude	gea3	A woman should tolerate violence to keep her family together. Would you 1) agree; 2) somewhat agree; 3) disagree?								yes													A woman should tolerate violence to keep her family together. Would you 1) agree; 2) somewhat agree; 3) disagree?		Akka Maatiishee hindiigamneef jecha dubartiin goolii (kolboo, jeequmsa, dhiibbaa) abbaa warraa/maatii keessaa obsuu qabdi: 1) Awaliin gala, hanga tokko waliin gala, 3) walii hingalu		Haweeneydu waa inay u dulqaataa tacadiyada si ay uilaaliso wada noolaashaha qoyskeeda?
select_one attitude	gea4	Men should accompany women in prenatal care. Would you 1) agree; 2) somewhat agree; 3) disagree?								yes													Men should accompany women in prenatal care. Would you 1) agree; 2) somewhat agree; 3) disagree?		Dhiirtii ykn abbaan manaa yammuu haatii manaa tajaajila ulfaa deemtu miiltessuun dirqama: 1) Awaliin gala, hanga tokko waliin gala, 3) walii hingalu		Ragga waa inay weheliyaan xaaskooda wakhtigadaryeelka booqashada uurk ?
select_one attitude	gea5	Men should accompany women in labor and delivery. Would you 1) agree; 2) somewhat agree; 3) disagree?								yes													Men should accompany women in labor and delivery. Would you 1) agree; 2) somewhat agree; 3) disagree?		Dhiirtii ykn abbaan manaa yammuu haatii manaa tajaajila duhuumsaaf deemtu miiltessuun dirqama: 1) Awaliin gala, hanga tokko waliin gala, 3) walii hingalu		Ragga waa inay weheliyaan haweenkooda wakhtiga foosha iyo dhalmada.
select_one attitude	gea6	A couple should decide together whether to use contraception, including after they have a baby. Would you 1) agree; 2) somewhat agree; 3) disagree?								yes													A couple should decide together whether to use contraception, including after they have a baby. Would you 1) agree; 2) somewhat agree; 3) disagree?		Abbaan manaafi haatii manaa waa'ee fayyadamiinsa karooraa maatii, ijoollee meeqa akka horachuu qaban dabalatee, waliin mmurteessuu dirqama: 1) Awaliin gala, hanga tokko waliin gala, 3) walii hingalu		Labada qof ee isqaba waa inay si wada jir ah u go'aansadaan isticmaalka qorshaynta qoyska xitaa markay caruur dhalaan kadib?
note	ME	Male engagement around the perinatal period																					Male engagement around the perinatal period		Hirmaanna Warra dhiirotaa Yammuu ulfaafi dahuumsaa		Ka-qaybgalka ragga ee xilliga dhalmada
select_one yesno	q184	For this last pregnancy, did your husband/partner come with you to an antenatal care visit?						${q48}=1		yes													በመጨረሻ ጊዜ እርግዝናዎ፣ ባለቤትዎ/አጋርዎ ወደ ቅድመ ወሊድ እንክብካቤ ጉብኝት ከእርስዎ ጋር መጥተዋል?		Yammuu ${q41} ulfa turte sana abbaan manaa ykn hiriyaa gaay'ila kee gaafa ati tajaajila da'uumsaan duraa fudhachaa turte si waliin deddeebi'aa turee?		Uurkaan u dambeeyay, ninkaaga/lamaanahaagu ma kuu soo raacay booqashada daryeelka dhalmada kahor?
integer	q185	If so, how many times?						${q184}=1		yes													መልሱ አዎ ከሆነ፣ ስንት ጊዜ?		Yoo si waliin dhaqee beeka tahe, marsa meeqa si waliin deddeebi'aa ture?		Hadday haa tahay, imisa jeer.
select_one location2	q186	When your husband accompanied you to antenatal visits for this last pregnancy, where did he go at the clinic?						${q184}=1		yes													በመጨረሻ እርግዝና ጊዜ ባልሽ ወደ ቅድመ ወሊድ ጉብኝት አብሮሽ ሄዷል፣ ከክሊኒኩ የት ክፍል ሄደ?		Yoo si waliin deddeebi'aa ture, abbaan manaa kee, eessatti si eegaa ture?		Markii ninkaagu kuu raacay booqashooyinka uurka ee uurkan u dambeeyay, xagee ka tagay rugta caafimaadka?
select_one yesno	q187	For this last pregnancy, was your husband/partner with you during labor and delivery?						${q56}=3 or ${q56}=4 or ${q56}=6 or ${q56}=7 or ${q56}=8 or ${q56}=9		yes													ለዚህ የመጨረሻ እርግዝና፣ ባልሽ/አጋርሽ በምጥ እና በወሊድ ወቅት ከእርስዎ ጋር ነበሩ?		Yeroo ${q41}n dhaalate sana, abbaan manaa (ykn hiriyaan gaa'ilaa) kee yeroo ciniinsuu ykn da'umsaa ${q41} si waliin turee?		Uurkaan u dambeeyay, ma ninkaagu/lamaanahaa kula joogay xilliga foosha iyo dhalmada?
select_multiple reasonabsent	q188	If he was not present, why:						${q187}=0		yes													If he was not present, why:		Yoo si waliin hinturre ta'e, maaliif?		Haddii uusan joogin, sababta:
select_one yesno	q189	Did you want to have your husband with you in the delivery room when your baby was born?						${q56}=3 or ${q56}=4 or ${q56}=6 or ${q56}=7 or ${q56}=8 or ${q56}=9		yes													ልጅሽ በተወለደበት ጊዜ ባልሽ በወሊድ ክፍል ውስጥ ከአንቺ ጋር እንዲሆን ፈልገሽ ነበር?		Yammuu ${q41} dhalate sana, abbaan manaa kee si waliin akka kutaa da'umsii keessatti geggeeffamu keessa si waliin ta'u barbaaddee turtee?		Ma rabtay in ninkaaga kula joogo qolka dhalmada markii uu ilmahaagu dhashay?
select_one person1	q190	For this last pregnancy, who usually made the decisions about having antenatal care visits?								yes													ለዚህ የመጨረሻ እርግዝና፣ የቅድመ ወሊድ እንክብካቤ ጉብኝትን በተመለከተ ውሳኔ ያደረገው ማን ነው?		Ulfa dhihoo kanaaf tajaajila dau'umsaan duraa argachuu akka qabdu eenyutu murteesse ture?		Uurkaan u dambeeya, yaa sida caadiga ah qaatay go'aannada ku saabsan booqashooyinka daryeelka dhalmada?
select_one person1	q191	Who made the decision about where to deliver your baby?								yes													ልጅዎን የት እንደሚወልዱ የወሰነው ማን ነው?		Iddoo ${q41} itti deesse eenyutu murteesse ture?		Yaa qaatay go'aanka ku saabsan meesha aad ku dhashay ilmahaaga?
select_one person1	q192	Who made the decision about whether to use contraception after pregnancy?								yes													ከእርግዝና በኋላ የወሊድ መከላከያ መጠቀምን በተመለከተ ውሳኔ ያደረገው ማን ነው?		Erga ${q41} deessee booda, waa'ee karoora maatii fayyadamuufi dhiisuu eenyutu murteesse ture?		Yaa qaatay go'aanka ku saabsan in la isticmaalo ka hortagga uurka ka dib?
select_one person1	q193	Who made the decision about whether to seek care for yourself after you had a baby?								yes													ልጅ ከወለዱ በኋላ ለራስዎ እንክብካቤ መፈለግን በተመለከተ ውሳኔ ያደረገው ማን ነው?		Erga ${q41} deessee booda, kunuunsi, kunuunsii dahuumsaan boodaa, akka si barbaachisu eenyutu murteesse?		Yaa qaatay go'aanka ku saabsan inaad u raadsato daryeel naftaada ka dib markaad ilmo dhasho?
select_one person1	q194	If your baby needed care in the first three months after it was born, who made the decision about whether to seek care for your baby?								yes													ልጅዎ ከተወለደ በኋላ ባሉት ሶስት ወራት ውስጥ እንክብካቤ የሚያስፈልገው ከሆነ፣ ልጅዎን ለማሳክም ውሳኔ ያደረገው ማን ነው?		${q41} deessee hanga ji'a sadii gahutti tajaajila, tajaajila dahuumsaan boodaa, barbaachisu argatee/ttee jira yoo ta'e, tajaajila akka isa barbaachisu eenyutu murteesse ture?		Haddii ilmahaagu u baahday daryeel saddexda bilood ee ugu horreeya dhalashadiisa ka dib, yaa gaadhay go'aanka ku saabsan inaad u raadiso daryeelka ilmahaaga iyo in kale?
integer	q195	How many people are so close to you that you can count on them if you have great personal problems?								yes													ምን ያህል ሰዎች ከእርስዎ ጋር በጣም ቅርብ ስለሆኑ ታላቅ የግል ችግሮች ካጋጠሙዎት በእነሱ ላይ መተማመን ይችላሉ?		Osoo rakkoo dhuunfaa cimaan sirra qaqqabee, namoonnii baay'ee sitti dhiyaatan kan ati abdachuu dandeessu meeqatu jira?		Taageerada bulshada ee xilliga dhalmada
select_one howmuchinterest	q196	How much interest and concern do people show in what you do?								yes													ሰዎች በምታደርገው ነገር ምን ያህል ፍላጎት እና አሳቢነት ያሳያሉ?		Wanta ati hojjettutti namoonnii hangam iddoo kennuu ykn fedhii agarsiisuu?		Immisa qof ayaa kugu dhow oo aad ku kalsoonaan kartaa haddii ay dhibaato shakhsiyeed aad qabto?
select_one howmucheasy	q197	How easy is it to get practical help from neighbors if you should need it?								yes													ከጎረቤቶች እርዳታ ቢያስፈልግዎ ማግኘት ምን ያህል ቀላል ነው?		Osoo gargaarsa si barbaachisa ta'ee ollaa kee irraa gargaarsa qabatamaa argachuun hangam salphadha?		Intee in le'eg ayay dadku ka muujinayaan ixtiraam waxa aad qabato?
note	sectionXI	Access to and control over financial resources for ANC, PNC, PPFP, and neonatal care																					ለቅድመ ወሊድ፣ ድህረ ወሊድና ከወሊድ በኋላ የወሊድ መከላከያ የፋይናንስ ሀብቶችን ማግኘት እና መቆጣጠር		Madda maallaqaa tajaajila da'uumsaan duraa, da'uumsaan boodaa, karoora maatii da'uumsaan boodaafi tajaajila daa'imaaf oolu qabaachuufi hoogganuu		Sidee bay u fududahay inaad caawimo wax ku ool ah ka hesho deriska haddii aad u baahato?
select_one yesno	q198	Do you have any money of your own that you alone can decide how to use?								yes													እንዴት መጠቀም እንዳለበዎት እርስዎ ብቻ የሚወስኑት የራስዎ ገንዘብ አለዎት?		Qarshii ati dhuunfaa keetti qabduufi itti fayyadamiisa isaa ati murteessuu dandeessu qabdaa?		Helitaanka iyo xakamaynta ilaha dhaqaale ee ANC, PNC, PPFP, iyo daryeelka dhallaanka
select_one yesno	q199	Could you decide whether to use money (yours or your husband’s) on antenatal care services?								yes													በቅድመ ወሊድ አገልግሎት ላይ ገንዘብ (የእርስዎን ወይም የባልዎን) ለመጠቀም መወሰን ይችላሉ?		Ati qarshii dhuunfaa ykn kan abbaa manaa kee, tajaajila kunuunsa daa'imaaf barbaachisuu irra oolchuuf murteessuu dandeessaa?		Ma haysaa wax lacag ah oo adiga kuu gaar ah oo adiga keligaa go'aan ka gaadhi karto sida loo isticmaalo?
select_one yesno	q200	What about during labor and delivery? Could you decide whether to use money (yours or your husband’s) for health care around the time the baby was born?								yes													በምጥ ጊዜ እና በወሊድ ጊዜስ? ህጻኑ በተወለደበት ጊዜ አካባቢ ገንዘብን (የእርስዎን ወይም የባልዎን) ለጤና እንክብካቤ ለመጠቀም መወሰን ይችላሉ?		Kan ciniinsuufi da'umsaa oolu irratti hoo? Qarshii dhuunfaa kee ykn kan abbaa manaa kee akka tajaajila yeroo da'uumsaa irratti barbaachisuuf oolchuuf murteessuu dandeessaa?		Ma go'aansan kartaa inaad lacagta (kaaga ama ninkaaga) u isticmaasho adeegyada daryeelka dhalmada?
select_one yesno	q201	What about after the baby was born? Could you decide whether to use money (yours or your husband’s) on care for yourself after the baby was born?								yes													ሕፃኑ ከተወለደ በኋላስ? ህፃኑ ከተወለደ በኋላ ገንዘብን (የእርስዎን ወይም የባልዎን) ለራስዎ እንክብካቤ ለመጠቀም መወሰን ይችላሉ?		Erga ${q41} dhalatee/ttee booda hoo? Qarshii dhuunfaa kee ykn kan abbaa manaa kee tajaajila erga daa'imii dhalatee booda barbaachisuu irra oolchuuf murteessuu ni dandeessaa?		Ka warran xilliga foosha iyo dhalmada? Ma go'aansan kartaa inaad u isticmaasho lacagta (adiga ama kan ninkaaga) daryeelka caafimaadka ilaa wakhtiga ilmuhu dhalanayo?
select_one yesno	q202	What about for the baby? Could you decide whether to use money (yours or your husband’s) on care for the baby in the first three months?								yes													ስለ ሕፃኑስ? በመጀመሪያዎቹ ሶስት ወራት ውስጥ ህፃኑን ለመንከባከብ ገንዘብ (የእርስዎን ወይም የባልዎን) ለመጠቀም መወሰን ይችላሉ?		Kan tajaajila daa'imaaf barbaachisuuf hoo? Qarshii dhuunfaa kee ykn kan abbaa manaa kee tajaajila daa'ima ji'a sadan jalqabaa keessatti barbaachisuuf oolchuuf murteessuu ni dandeessaa?		Ka waran marka ilmuhu dhasho? Ma go'aansan kartaa inaad u isticmaasho lacagta (adiga ama ninkaaga) daryeelka naftaada kadib dhalashada ilmaha?
select_one yesno	q203	Could you decide whether to use money (yours or your husband’s) for contraception after the baby was born?								yes													ህፃኑ ከተወለደ በኋላ ገንዘብን (የእርስዎን ወይም የባልዎን) የወሊድ መከላከያ ለመጠቀም መወሰን ይችላሉ?		Qarshii dhuunfaa kee ykn kan abbaa manaa kee erga daa'imii dhalatee booda akka tajaajila karoora maatiif ooluu murteessuu ni dandeessaa?		Ka waran ilmaha? Ma go'aansan kartaa inaad u isticmaasho lacagta (adiga ama ninkaaga) daryeelka ilmaha saddexda bilood ee ugu horreeya?
note	sectionXII	Travel barriers to care, including to health facilities, and improved mobility and safety																					የጤና ተቋማትን ጨምሮ ለአገልግሎት እንቅፋቶች እና የተሻሻለ እንቅስቃሴ እና ደህንነት		Hudhaalee imala garaa tajaajila argachuuf waliin walqabatee; gara dhaabbata fayyaafi nageenyi isaa mirkanaa'ee:		Ma go'aansan kartaa inaad u isticmaasho lacagta (adiga ama kan ninkaaga) ka hortagga uurka ka dib markuu ilmuhu dhasho?
begin group	challenges	Which of the following makes it hard for you to go to the nearest health facility for care relating to your pregnancy																					ከሚከተሉት ውስጥ የትኛው ከእርግዝናዎ ጋር በተገናኘ እንክብካቤ ለማግኘት በአቅራቢያዎ ወደሚገኝ የጤና ተቋም መሄድ ከባድ ያደርገዋል (በርካታ አማራጮች)		Kunuunsa ulfaaf barbaachisu dhaabbata fayyaa sitti dhiyoo jiru irraa argachuuf maaltu si daangessuu danda'a (filannoo hedduun ni danda'ama):		Caqabadaha safarka ee daryeelka, oo ay ku jiraan xarumaha caafimaadka, iyo dhaqdhaqaaqa iyo badbaadada oo hagaagay
select_one yesno	q204a	Money needed to travel to health facility								yes													ወደ ጤና ተቋም ለመጓዝ ገንዘብ ያስፈልጋል		Qarshii gara dhaabbata fayyaa deemuuf barbaachisu		Midkee ka mid ah kuwan soo socda ayaa kugu adkeynaya inaad u tagto xarunta caafimaadka kuugu dhow si aad u hesho daryeel la xiriira uurkaaga (doorashooyinka badan):
select_one yesno	q204b	Lack of transportation options								yes													የመጓጓዣ አማራጮች እጥረት		Filannoo geejjibaa dhabuu		Lacagta loo baahan yahay si loogu safro xarunta caafimaadka
select_one yesno	q204c	Worry about your personal safety								yes													ስለግል ደህንነትዎ መጨነቅ		Waa'ee nageenya dhuunfaaf yaadda'uu		La'aanta ikhtiyaaka gaadiidka
select_one yesno	q204d	Time required to go to the health facility								yes													ወደ ጤና ተቋም ለመሄድ ጊዜ ስለሚያስፈልግ		Gara dhaabbata fayyaa deemuu yeroo barbaachisu		Ka werweri badbaadadaada shakhsi ahaaneed
select_one yesno	q204e	Needing permission from your husband/partner to go to the facility								yes													ወደ ተቋሙ ለመሄድ ከባልዎ/ባልደረባዎ ፈቃድ መፈለግ		Gara dhaabbata fayyaa deemuuf eeyyama abbaa manaa ykn hiriyaa gaa'ilaa irraa barbaachisu		Waqtiga loo baahan yahay in la aado xarunta caafimaadka

## Sheet: choices
list_name	value	label	image	filter	label:amharic	label:oromiffa	label:somali
location	1	your home			በእርሰዎ ቤት	Mana kee	Gurigaaga
location	2	other home			በሌላ ሰው ቤት	Mana biraa	Guri kale
location	3	governmental hospital			የመንግስት ሆስፒታል	Hospitaala mootummaa	Isbitaal dawladeed
location	4	government health center			የመንግስት ጤና ጣቢያ	Buufata fayyaa mootummaa	Xarunta caafimaadka dawlada
location	5	givernement health post			ጤና ኬላ	Keellaa fayyaa mootummaa	Rugta caafimaadka ee dawladda
location	6	On the Way to Health Facility			On the Way to Health Facility	On the Way to Health Facility	On the Way to Health Facility
location	7	private hospital			የግል ሆስፒታል	Hospitaala dhuunfaa	Cisbitaalka gaarka ah
location	8	private clinic			የግል ክሊኒክ	Kilinika dhuunfaa	rug caafimaad oo gaar loo leeyahay
location	9	NGO hospital			መንግስታዊ ያልሆነ ሆስፒታል	Hospitaala miti-mootummaa	cisbitaalka NGO-ga
location	10	NGO clinic			መንግስታዊ ያልሆነ ክሊኒል	Kilinika miti-mootummaa	rug caafimaad oo aan dawli ahayn
location	96	other			ሌላ	Kan biraa	Mid kale
location1	1	government hospital			የመንግስት ሆስፒታል	Hospitaala mootummaa	Isbitaalka dowladda
location1	2	government health center			የመንግስት ጤና ጣቢያ	Buufata fayyaa mootummaa	Xarunta caafimaadka dowladda
location1	3	other government health facility			ሌላ የመንግስት ጤና ተቋማት	Dhaaata fayyaa mootummaa biraa	Xarumaha kale ee caafimaadka ee Dowladda
location1	4	gvernment health post			የመንግስት ጤና ኬላ	Keellaa fayyaa mootummaa	Rigta caafimaadka dowladda
location1	5	gvernement outreach			በመንግስት አውደ እለት	Hojii dirree mootummaa	Wacyigelinta Dowladda
location1	6	NGO Health facility			መንግስታዊ ያልሆነ ጤና ተቋም	dhaabbata fayyaa Miti mootummaa	Xarunta Caafimaadka ee Haayada
location1	7	NGO outreach			መንግስታዊ ያለሆነ አውደ እለት	Hojii dirree Miti mootummaa	Wacyigelinta NGO-ga
location1	8	private hospital			የግል ሆስፒታል	Hospitaala dhuunfaa	Isbitaalka gaarka ah
location1	9	private doctor/clinic			የግል ሃኪም/ክሊኒክ	Kilinika dhuunfaa	Dhakhtarka gaarka ah/kiliinikada
location1	10	pharmacy			ፋርማሲ	Mana Qoricha/faarmaasii	Farmashiyaha
location1	11	drug vendor			የመድሃኒት ሻጭ	Dukkaanna qorichaa	dukaanka daawada
location1	12	kiosk			ኪዮስክ	Suuqii	Kiosk
location1	13	friend/Relative			ጓደኛ/ዘመድ	Hiriyaa ykn fira	Saaxiib/Qaraabo
location1	14	don’t know/don’t rememebr			አላውቅም/አላስታውስም	Hinbeeku/hinyaadadhu	Ma garanayo/ma xasuusato
location1	15	other			Other	Kan biraa	Mid kale
location2	1	Accompanied/Transported Me To/From The Clinic and/or Waited Outside			አብሮ ሄዷል/ወደ አድርሶኛል እና/ወይም ውጪ ጠብቆኛል	Na waliin achii deemee ture garuu alatti na eege	Waxaa la ii soo raray/la isoo qaaday rugta caafimaadka iyo/ama dibadda ku sugay
location2	2	Sat In The Waiting Room			ማቆያ ቦታ ጠብቆኛል	Kutaa turiisaa keessa tahee na eege	Fadhiistay Qolka Sugidda
location2	3	Joined Me For Some Or All Of The Visit With The Heath Provider			ለተወሰኑት ወይም ለሁሉም የባለሙያ ጉብኝቱ አብሮኝ ነበር	Walumaan Ogeessa fayyaa daawwanne	Waxay igu Soo biirtay Qaar ama Dhammaan Booqashada bixiyaha Caafimaadka
location2	4	Dk/Rf/Na			አላውቅም/ አልመልስም/አይመለከተውም	Hinbeeku/hinyaadadhu/hinilaallatu	Dk/Rf/Na
person1	1	respondent			መላሽ	Deebii Kennituu	jawaabaha
person1	2	husband/partner			ባል/አጋር	Abbaa manaa/hiriyaa gaa'ilaa	Sayga/lamaanaha
person1	3	respondent and husband/partner jointly, someone else			መላሽ/አጋር በጋራ; ሌላ ሰው	Deebii Kennituufi abbaa manaa/hiriyaa gaa'ilaa waliin	Jawaab bixiyaasha iyo ninkeeda/lamaanaha si wadajir ah;
person1	4	other			ሊላ	Kan biraa	qofkale
howmuchinterest	1	none			ምንም	Homaa	midna
howmuchinterest	2	little			በጣም ጥቂት	Xiqqoo	yar
howmuchinterest	3	uncertain			እርግጠኛ አይደለሁም	Hinbeekkamu	la hubo
howmuchinterest	4	some			ጥቂት	Hanga tokko	qaar
howmuchinterest	5	a lot			ብዙ	Baay'eedha	wax badan
howmucheasy	1	very difficut			በጣም አስቸጋሪ	Baay'ee cimaadha	aad u adag
howmucheasy	2	difficut			አስቸጋሪ	Rakkisaadha	DuisFuclucult
howmucheasy	3	possible			ይቻላል	Ni dandahama	Si macquul ah
howmucheasy	4	easy			ቀላል	Salphaadha	sahlan
howmucheasy	5	very easy			በጣም ቀላል	Baay'ee salphaadha	Aad u fudud
attitude	1	Agree			ተስማማ	Waliigale	Ogoolansho
attitude	2	Somewhat agree			በመጠኑ ይስማማሉ።	Hanga tokko waliigale	Xoogaa oggolow
attitude	3	Disagree			አልስማማም።	Walii hingalle	Ku khilaafid/diidid
yesno	1	Yes
yesno	0	No
